# Supplementary material for: CNT-molecule-CNT (1D-0D-1D) van der Waals integration ferroelectric memory with 1-nm2 junction area
Source: Nat Commun. 2022 Aug 12;13:4556. doi: 10.1038/s41467-022-32173-8 (PMC9374722; doi:10.1038/s41467-022-32173-8)
Supplement: Supplementary file 3 — Source Data [file 41467_2022_32173_MOESM3_ESM.xlsx]

## Sheet: Main figure
FIG 1e							FIG 2c				FIG 2d				FIG 2e				FIG 3b			FIG 3c			FIG 4a				FIG 4b				FIG 4c				FIG 4d & FIG S12
CNTB-M		CNTB		CNTT			CNTB-CNTT (without molecule)				CNTB-M-CNTT (w molecule)					CNTB-CNTT	CNTB-M-CNTT		High SBH			Ohmic							Endurance				Retention					#1	#2	#3	#4	#5		#6	#7	#8		#9	#10
X1	Y1	X2	Y2	X3	Y3		Vds	Ids			Vds	Ids			Vds	Y 1	Y2		X	Y		X	Y		Time (s)	V	Ids (A)		Cycle	HRS	LRS		Time (s)	LRS	HRS		Vds	Ids	Ids	Ids	Ids	Vds	Ids	Ids	Ids	Vds	Ids	Ids	Ids
60	0.5881	0	0.45041	30.3	0.968		-10	9.85516e-06			-10	1.32889e-05			-9.98932	0.05086	-0.59386		0.1	-17.3214		0.1	-18.7066		0.5	10	3.06601e-06		1	2.22863e-10	1.95977e-08		1	4.25654e-08	2.4088e-10		-10	1.33482e-05	2.0052e-06	4.36142e-08	3.09918e-06	0	1.67241e-14	3.16354e-06	1.0476e-09	10	1.45432e-06	6.6596e-10	1.75906e-06
60.0994	0.58808	0.09941	0.45204	30.3864	0.9683		-9.8	9.69641e-06			-9.8	1.24623e-05			-9.95308	0.05086	-0.5965		0.10204	-17.3241		0.10204	-18.7273		1	1	2.20674e-10		2	2.179e-10	1.89147e-08		3	4.17116e-08	2.35949e-10		-9.8	1.2518e-05	1.9871e-06	2.56561e-08	2.98402e-06	-0.1	1.0004e-11	3.04316e-06	8.80238e-10	9.9	1.39928e-06	6.25733e-10	1.64583e-06
60.1988	0.58806	0.19881	0.45366	30.4727	0.96859		-9.6	9.54576e-06			-9.6	1.13917e-05			-9.91112	0.05086	-0.60157		0.10417	-17.3232		0.10417	-18.7262		1.5	1	2.15828e-10		3	2.12974e-10	1.5883e-08		5	4.24087e-08	2.3677e-10		-9.6	1.14425e-05	1.8555e-06	2.11902e-08	2.86833e-06	-0.2	1.42134e-11	2.92161e-06	7.16575e-10	9.8	1.34325e-06	6.27905e-10	1.54304e-06
60.2982	0.58803	0.29822	0.45527	30.5591	0.96888		-9.4	9.39035e-06			-9.4	9.65941e-06			-9.87076	0.05086	-0.60801		0.10638	-17.3222		0.10638	-18.6872		2	1	2.1495e-10		4	2.13066e-10	1.51904e-08		7	4.44605e-08	2.33421e-10		-9.4	9.70253e-06	1.675e-06	9.5952e-09	2.7407e-06	-0.3	1.67099e-11	2.80893e-06	5.55355e-10	9.7	1.29791e-06	5.35782e-10	1.47229e-06
60.3976	0.58801	0.39762	0.45688	30.6455	0.96916		-9.2	9.22791e-06			-9.2	1.01195e-05			-9.8317	0.05086	-0.61202		0.1087	-17.3144		0.1087	-18.658		2.5	1	2.2442e-10		5	2.20826e-10	1.62826e-08		9	4.17521e-08	2.37003e-10		-9.2	1.01647e-05	1.5608e-06	3.0886e-09	2.63454e-06	-0.4	2.00589e-11	2.63552e-06	4.99007e-10	9.6	1.24271e-06	5.49351e-10	1.37522e-06
60.497	0.58798	0.49703	0.45848	30.7319	0.96943		-9	9.07238e-06			-9	9.80442e-06			-9.79057	0.05086	-0.61318		0.11111	-17.3085		0.11111	-18.5445		3	1	2.14037e-10		6	2.15817e-10	1.50194e-08		11	4.06328e-08	2.34908e-10		-9	9.84819e-06	1.432e-06	1.7065e-09	2.51659e-06	-0.5	2.43856e-11	2.52994e-06	4.12403e-10	9.5	1.1985e-06	5.23184e-10	1.3016e-06
60.5964	0.58796	0.59643	0.46008	30.8182	0.9697		-8.8	8.90953e-06			-8.8	7.90118e-06			-9.74991	0.05086	-0.61688		0.11364	-17.3192		0.11364	-18.5726		3.5	1	2.16805e-10		7	2.16533e-10	1.52848e-08		13	4.20038e-08	2.322e-10		-8.8	7.93645e-06	1.3719e-06	7.27005e-10	2.43492e-06	-0.6	2.75341e-11	2.4122e-06	4.14892e-10	9.4	1.14688e-06	5.24073e-10	1.23285e-06
60.6958	0.58793	0.69584	0.46166	30.9046	0.96997		-8.6	8.74621e-06			-8.6	7.57282e-06			-9.70993	0.05086	-0.62301		0.11628	-17.3266		0.11628	-18.5454		4	1	2.18985e-10		8	2.14788e-10	1.46681e-08		15	4.24331e-08	2.3269e-10		-8.6	7.60663e-06	1.36e-06	2.66708e-10	2.36051e-06	-0.7	3.06221e-11	2.29683e-06	3.43045e-10	9.3	1.10629e-06	4.82521e-10	1.13301e-06
60.7952	0.5879	0.79524	0.46324	30.991	0.97023		-8.4	8.57618e-06			-8.4	7.55864e-06			-9.67079	0.05086	-0.62385		0.11905	-17.3432		0.11905	-18.4853		4.5	1	2.20358e-10		9	2.32613e-10	1.83054e-08		17	4.28751e-08	2.33587e-10		-8.4	7.59238e-06	1.2538e-06	7.72576e-11	2.21232e-06	-0.8	3.54416e-11	2.17037e-06	2.72547e-10	9.2	1.06227e-06	4.63785e-10	1.08144e-06
60.8946	0.58787	0.89465	0.46481	31.0773	0.97048		-8.2	8.3999e-06			-8.2	7.32458e-06			-9.63013	0.05086	-0.62966		0.12195	-17.3413		0.12195	-18.48		5	1	2.2782e-10		10	2.25626e-10	1.58342e-08		19	4.36988e-08	2.38904e-10		-8.2	7.35728e-06	1.2058e-06	7.78335e-11	2.08405e-06	-0.9	3.83905e-11	2.0451e-06	2.12622e-10	9.1	1.00846e-06	4.61683e-10	1.03162e-06
60.9941	0.58784	0.99406	0.46638	31.1637	0.97073		-8	8.23672e-06			-8	5.68448e-06			-9.58931	0.05086	-0.63885		0.125	-17.3763		0.125	-18.4551		5.5	1	2.27887e-10		11	2.23942e-10	1.53596e-08		21	4.2181e-08	2.36317e-10		-8	5.70986e-06	1.0891e-06	1.84934e-11	1.93212e-06	-1	4.45258e-11	1.95048e-06	2.04644e-10	9	9.71435e-07	4.52532e-10	9.60351e-07
61.0935	0.5878	1.09346	0.46793	31.2501	0.97097		-7.8	8.0622e-06			-7.8	5.61845e-06			-9.55154	0.05086	-0.64001		0.12821	-17.4043		0.12821	-18.4532		6	-10	4.47018e-06		12	2.25739e-10	1.65076e-08		23	4.37841e-08	2.36793e-10		-7.8	5.64354e-06	1.0348e-06	4.1145e-12	1.81139e-06	-1.1	4.76268e-11	1.82302e-06	1.94497e-10	8.9	9.30577e-07	4.04881e-10	8.79926e-07
61.1929	0.58777	1.19287	0.46948	31.3365	0.97121		-7.6	7.87979e-06			-7.6	4.64267e-06			-9.51164	0.05086	-0.64328		0.13158	-17.423		0.13158	-18.3893		6.5	1	1.83041e-07		13	2.35335e-10	1.54869e-08		25	4.20731e-08	2.37618e-10		-7.6	4.66339e-06	8.52571e-07	2.2227e-12	1.72854e-06	-1.2	5.47973e-11	1.70063e-06	1.9332e-10	8.8	8.90056e-07	3.88973e-10	8.19213e-07
61.2923	0.58774	1.29227	0.47103	31.4228	0.97144		-7.4	7.69313e-06			-7.4	4.28255e-06			-9.46915	0.05086	-0.64539		0.13514	-17.4527		0.13514	-18.3901		7	1	1.66085e-07		14	2.25338e-10	1.34728e-08		27	4.50847e-08	2.37805e-10		-7.4	4.30167e-06	1.012e-06	1.9834e-12	1.5625e-06	-1.3	6.22379e-11	1.5392e-06	1.75356e-10	8.7	8.54571e-07	3.34007e-10	7.689e-07
61.3917	0.5877	1.39168	0.47256	31.5092	0.97167		-7.2	7.50727e-06			-7.2	3.98853e-06			-9.4297	0.05086	-0.65427		0.13889	-17.5051		0.13889	-18.3166		7.5	1	1.62465e-07		15	2.25188e-10	1.3427e-08		29	4.39959e-08	2.34048e-10		-7.2	4.00634e-06	8.77921e-07	1.497e-12	1.40667e-06	-1.4	6.66912e-11	1.4192e-06	1.59271e-10	8.6	8.06663e-07	3.0082e-10	6.90147e-07
61.4911	0.58766	1.49108	0.47409	31.5956	0.97189		-7	7.31679e-06			-7	2.51377e-06			-9.38995	0.05086	-0.65796		0.14286	-17.5603		0.14286	-18.1872		8	1	1.60968e-07		16	2.34539e-10	1.31668e-08		31	4.47652e-08	2.33593e-10		-7	2.52499e-06	8.54056e-07	1.289e-12	1.23456e-06	-1.5	7.58765e-11	1.30487e-06	1.43484e-10	8.5	7.74934e-07	2.73303e-10	6.43432e-07
61.5905	0.58762	1.59049	0.47561	31.6819	0.9721		-6.8	7.1167e-06			-6.8	2.12842e-06			-9.3512	0.05086	-0.65765		0.14706	-17.6326		0.14706	-18.095		8.5	1	1.61397e-07		17	2.24661e-10	1.42625e-08		33	4.34569e-08	2.3714e-10		-6.8	2.13792e-06	7.5032e-07	1.1818e-12	1.11643e-06	-1.6	8.32063e-11	1.17643e-06	1.35749e-10	8.4	7.3901e-07	2.48904e-10	5.90578e-07
61.6899	0.58759	1.68989	0.47712	31.7683	0.97231		-6.6	6.91791e-06			-6.6	1.19318e-06			-9.31099	0.05086	-0.66145		0.15152	-17.7446		0.15152	-18.0384		9	1	1.55825e-07		18	2.17122e-10	1.3227e-08		35	4.16758e-08	2.36161e-10		-6.6	1.1985e-06	6.65741e-07	9.64832e-13	1.01555e-06	-1.7	9.36859e-11	1.05384e-06	1.13217e-10	8.3	7.00925e-07	2.23134e-10	5.37698e-07
61.7893	0.58754	1.7893	0.47863	31.8547	0.97252		-6.4	6.71824e-06			-6.4	8.11219e-07			-9.27124	0.05086	-0.66726		0.15625	-17.7656		0.15625	-17.9537		9.5	1	1.72059e-07		19	2.07171e-10	1.36864e-08		37	4.37086e-08	2.31552e-10		-6.4	8.1484e-07	6.01084e-07	9.31344e-13	8.97824e-07	-1.8	1.04973e-10	9.30832e-07	1.058e-10	8.2	6.60038e-07	2.11221e-10	4.81717e-07
61.8887	0.5875	1.88871	0.48013	31.9411	0.97272		-6.2	6.50917e-06			-6.2	3.96847e-07			-9.22989	0.05086	-0.66852		0.16129	-17.8852		0.16129	-17.8864		10	1	1.82056e-07		20	2.18404e-10	1.18053e-08		39	4.28599e-08	2.30206e-10		-6.2	3.98619e-07	5.57516e-07	8.69641e-13	7.6859e-07	-1.9	1.14096e-10	7.76953e-07	1.00664e-10	8.1	6.25926e-07	1.67201e-10	4.39971e-07
61.9881	0.58746	1.98811	0.48162	32.0274	0.97291		-6	6.30316e-06			-6	2.12718e-07			-9.18953	0.05086	-0.67021		0.16667	-17.9404		0.16667	-17.8149		10.5	1	1.80305e-07		21	2.24168e-10	1.42227e-08		41	4.14446e-08	2.34295e-10		-6	2.13667e-07	4.84083e-07	8.44858e-13	6.41947e-07	-2	1.23817e-10	6.783e-07	9.80684e-11	8	5.86339e-07	1.49193e-10	3.91463e-07
62.0875	0.58742	2.08752	0.4831	32.1138	0.9731		-5.8	6.0885e-06			-5.8	6.99543e-08			-9.15031	0.05086	-0.67644		0.17241	-18.0165		0.17241	-17.816		11	1	1.89632e-07		22	2.20127e-10	1.12441e-08		43	4.27749e-08	2.30137e-10		-5.8	7.02666e-08	4.12032e-07	7.39458e-13	5.66447e-07	-2.1	1.35252e-10	6.20726e-07	8.28742e-11	7.9	5.47302e-07	1.32399e-10	3.46075e-07
62.1869	0.58737	2.18692	0.48458	32.2002	0.97328		-5.6	5.87091e-06			-5.6	5.1106e-08			-9.11163	0.05086	-0.67835		0.17857	-18.1148		0.17857	-17.7616		11.5	10	3.13015e-06		23	2.1875e-10	1.34537e-08		45	4.0764e-08	2.30116e-10		-5.6	5.13342e-08	3.68249e-07	7.08534e-13	4.9446e-07	-2.2	1.56242e-10	5.02966e-07	7.03194e-11	7.8	5.16312e-07	1.25695e-10	3.11802e-07
62.2863	0.58733	2.28633	0.48605	32.2865	0.97346		-5.4	5.64613e-06			-5.4	3.15553e-08			-9.07089	0.05086	-0.68035		0.18519	-18.1017		0.18519	-17.665		12	1	1.73503e-10		24	2.20648e-10	1.34615e-08		47	4.36073e-08	2.33069e-10		-5.4	3.16962e-08	2.93809e-07	6.5433e-13	4.34346e-07	-2.3	1.71268e-10	4.37412e-07	6.23446e-11	7.7	4.88725e-07	1.18332e-10	2.75534e-07
62.3857	0.58728	2.38573	0.48751	32.3729	0.97363		-5.2	5.41282e-06			-5.2	2.15695e-09			-9.03297	0.05086	-0.68268		0.19231	-18.1472		0.19231	-17.585		12.5	1	1.73585e-10		25	2.24706e-10	1.52051e-08		49	4.37707e-08	2.32518e-10		-5.2	2.16658e-09	2.23418e-07	6.09018e-13	3.68025e-07	-2.4	1.90893e-10	3.5895e-07	6.0344e-11	7.6	4.54939e-07	1.13675e-10	2.40391e-07
62.4851	0.58723	2.48514	0.48896	32.4593	0.97379		-5	5.19398e-06			-5	2.0285e-09			-8.99109	0.05086	-0.68299		0.2	-18.1927		0.2	-17.5585		13	1	1.70602e-10		26	2.20351e-10	1.38967e-08		51	4.32538e-08	2.3807e-10		-5	2.03755e-09	1.51084e-07	5.58709e-13	3.03189e-07	-2.5	2.18402e-10	3.23036e-07	5.37243e-11	7.5	4.14782e-07	9.44156e-11	1.97647e-07
62.5845	0.58695	2.58454	0.49041	32.5457	0.97395		-4.8	4.98012e-06			-4.8	4.93264e-10			-8.95271	0.05086	-0.68437		0.20833	-18.3069		0.20833	-17.4914		13.5	1	1.74641e-10		27	2.21642e-10	1.15566e-08		53	4.30981e-08	2.3168e-10		-4.8	4.95466e-10	1.42501e-07	5.20827e-13	2.66675e-07	-2.6	2.41878e-10	2.70419e-07	4.76033e-11	7.4	3.92344e-07	8.79885e-11	1.76104e-07
62.684	0.58654	2.68395	0.49185	32.632	0.97411		-4.6	4.7638e-06			-4.6	2.20787e-10			-8.91289	0.05086	-0.68701		0.21739	-18.5188		0.21739	-17.4671		14	1	1.72691e-10		28	2.21839e-10	1.31668e-08		55	4.12441e-08	2.38126e-10		-4.6	2.21773e-10	1.08234e-07	4.92967e-13	2.05748e-07	-2.7	2.71886e-10	2.23198e-07	4.07265e-11	7.3	3.51893e-07	7.18664e-11	1.48185e-07
62.7834	0.58612	2.78336	0.49328	32.7184	0.97426		-4.4	4.53697e-06			-4.4	1.51257e-10			-8.87184	0.05086	-0.68669		0.22727	-18.774		0.22727	-17.4218		14.5	1	1.70448e-10		29	2.22085e-10	1.24487e-08		57	4.35781e-08	2.38487e-10		-4.4	1.51933e-10	7.87095e-08	4.52946e-13	2.03412e-07	-2.8	2.93147e-10	1.6129e-07	3.41841e-11	7.2	3.24449e-07	6.50213e-11	1.31551e-07
62.8828	0.58571	2.88276	0.49471	32.8048	0.9744		-4.2	4.31374e-06			-4.2	1.35004e-10			-8.83255	0.05086	-0.69017		0.2381	-19.0197		0.2381	-17.3861		15	1	1.7352e-10		30	2.19806e-10	1.36744e-08		59	4.35968e-08	2.3222e-10		-4.2	1.35607e-10	6.3013e-08	4.31581e-13	1.47195e-07	-2.9	3.58507e-10	1.14471e-07	3.1368e-11	7.1	2.98086e-07	5.34942e-11	1.1278e-07
62.9822	0.5853	2.98217	0.49613	32.8912	0.97454		-4	4.08291e-06			-4	5.92274e-11			-8.79189	0.05086	-0.6945		0.25	-19.3618		0.25	-17.3226		15.5	1	1.77326e-10		31	2.15312e-10	1.44457e-08		61	4.20928e-08	2.3048e-10		-4	5.94918e-11	4.13597e-08	3.96599e-13	1.10852e-07	-3	3.92943e-10	7.62987e-08	2.71227e-11	7	2.6902e-07	4.2825e-11	8.20096e-08
63.0816	0.58489	3.08157	0.49754	32.9775	0.97468		-3.8	3.86752e-06			-3.8	5.74963e-11			-8.75122	0.05086	-0.6944		0.26316	-19.6812		0.26316	-17.25		16	1	1.75018e-10		32	2.16699e-10	1.39424e-08		63	4.17641e-08	2.36375e-10		-3.8	5.7753e-11	3.51559e-08	3.87652e-13	9.07204e-08	-3.1	4.75641e-10	5.89416e-08	2.52124e-11	6.9	2.38929e-07	1.70387e-11	6.77579e-08
63.181	0.58447	3.18098	0.49894	33.0639	0.9748		-3.6	3.6416e-06			-3.6	3.29638e-11			-8.7117	0.05086	-0.69609		0.27778	-20.3564		0.27778	-17.1566		16.5	1	1.77264e-10		33	2.26281e-10	1.28056e-08		65	4.36538e-08	2.31448e-10		-3.6	3.3111e-11	2.28624e-08	3.55007e-13	6.06375e-08	-3.2	4.68288e-10	4.01962e-08	2.25558e-11	6.8	2.131e-07	8.4932e-12	4.99055e-08
63.2804	0.58406	3.28038	0.50034	33.1503	0.97493		-3.4	3.42141e-06			-3.4	5.22296e-11			-8.67165	0.05086	-0.69915		0.29412	-21.0824		0.29412	-17.09		17	-10	4.48991e-06		34	2.25155e-10	1.27993e-08		67	4.1794e-08	2.35917e-10		-3.4	5.24628e-11	1.34713e-08	3.30458e-13	3.36678e-08	-3.3	6.07625e-10	2.46162e-08	1.98568e-11	6.7	1.90079e-07	7.4162e-12	4.13837e-08
63.3798	0.58365	3.37979	0.50173	33.2366	0.97504		-3.2	3.20201e-06			-3.2	4.01139e-11			-8.63068	0.05086	-0.72006		0.3125	-21.9195		0.3125	-17.0067		17.5	1	1.91357e-07		35	2.33008e-10	1.30618e-08		69	4.29788e-08	2.34806e-10		-3.2	4.0293e-11	8.8627e-09	3.0911e-13	1.4951e-08	-3.4	6.47242e-10	1.44385e-08	1.89597e-11	6.6	1.63874e-07	6.2403e-12	3.15891e-08
63.4792	0.58323	3.47919	0.50311	33.323	0.97515		-3	2.98046e-06			-3	3.98881e-11			-8.59138	0.05086	-0.70084		0.33333	-22.7552		0.33333	-16.8792		18	1	1.95216e-07		36	2.32251e-10	1.37103e-08		71	4.37445e-08	2.34377e-10		-3	4.00662e-11	7.0637e-09	2.88915e-13	6.79444e-09	-3.5	1.06591e-09	8.10565e-09	1.50722e-11	6.5	1.42109e-07	5.4341e-12	2.47616e-08
63.5786	0.58282	3.5786	0.50449	33.4094	0.97526		-2.8	2.76586e-06			-2.8	4.50796e-11			-8.55202	0.05086	-0.70243		0.35714	-23.3133		0.35714	-16.8402		18.5	1	1.87793e-07		37	2.19092e-10	1.22516e-08		73	4.35568e-08	2.25934e-10		-2.8	4.52808e-11	3.1749e-09	2.68811e-13	4.4159e-09	-3.6	1.49925e-09	3.87961e-09	1.11625e-11	6.4	1.22147e-07	4.5161e-12	1.88841e-08
63.678	0.58241	3.67801	0.50585	33.4958	0.97536		-2.6	2.55033e-06			-2.6	4.0415e-11			-8.51166	0.05086	-0.71014		0.38462	-23.3933		0.38462	-16.7757		19	1	2.00319e-07		38	2.25916e-10	1.17305e-08		75	4.1655e-08	2.33655e-10		-2.6	4.05954e-11	1.5167e-09	2.42809e-13	1.6453e-09	-3.7	1.80465e-09	1.47337e-09	9.8456e-12	6.3	1.07566e-07	3.6057e-12	1.31491e-08
63.7774	0.582	3.77741	0.50721	33.5821	0.97546		-2.4	2.33883e-06			-2.4	3.1007e-11			-8.47122	0.05086	-0.70507		0.41667	-23.9075		0.41667	-16.7164		19.5	1	1.96899e-07		39	2.27638e-10	1.3124e-08		77	4.09627e-08	2.32955e-10		-2.4	3.11454e-11	1.183e-09	2.30662e-13	4.86396e-10	-3.8	2.55643e-09	5.56494e-10	8.8556e-12	6.2	8.96547e-08	3.0035e-12	1.02653e-08
63.8768	0.58158	3.87682	0.50857	33.6685	0.97555		-2.2	2.1309e-06			-2.2	3.49207e-11			-8.43361	0.05086	-0.7039		0.45455	-24.7865		0.45455	-16.586		20	1	2.12777e-07		40	2.35807e-10	1.27604e-08		79	4.34309e-08	2.29267e-10		-2.2	3.50766e-11	1.8488e-09	2.21604e-13	2.15096e-10	-3.9	3.1709e-09	3.26429e-10	7.2355e-12	6.1	7.69608e-08	3.1574e-12	7.96075e-09
63.9762	0.58117	3.97622	0.50991	33.7549	0.97563		-2	1.9294e-06			-2	3.22112e-11			-8.3918	0.05086	-0.69862		0.5	-25.2581		0.5	-16.464		20.5	1	1.87824e-07		41	2.33587e-10	1.1702e-08		81	4.26621e-08	2.33671e-10		-2	3.2355e-11	4.98182e-10	1.86339e-13	7.5038e-11	-4	5.15858e-09	1.25182e-10	6.0945e-12	6	6.45552e-08	3.1527e-12	6.01775e-09
64.0756	0.58076	4.07563	0.51125	33.8412	0.97571		-1.8	1.73026e-06			-1.8	2.22781e-11			-8.3522	0.05086	-0.69736		0.55556	-25.2993		0.55556	-16.3599		21	1	1.9295e-07		42	2.29814e-10	1.25017e-08		83	4.28478e-08	2.31738e-10		-1.8	2.23776e-11	6.8295e-10	1.70472e-13	6.37927e-11	-4.1	6.65454e-09	7.18746e-11	5.2791e-12	5.9	5.44589e-08	2.4462e-12	4.50533e-09
64.175	0.58034	4.17503	0.51258	33.9276	0.97578		-1.6	1.5265e-06			-1.6	2.86756e-11			-8.31062	0.05086	-0.69672		0.625	-25.4439		0.625	-16.3153		21.5	1	1.94237e-07		43	2.31545e-10	1.13032e-08		85	4.34127e-08	2.2861e-10		-1.6	2.88036e-11	3.93017e-10	1.55818e-13	2.2905e-11	-4.2	1.05558e-08	4.31005e-11	4.4178e-12	5.8	4.54959e-08	1.9614e-12	2.95842e-09
64.2744	0.57993	4.27444	0.5139	34.014	0.97585		-1.4	1.32655e-06			-1.4	2.71703e-11			-8.27179	0.05086	-0.69989		0.71429	-25.3921		0.71429	-16.0484		22	1	1.91567e-07		44	2.3665e-10	1.12762e-08		87	4.41702e-08	2.30028e-10		-1.4	2.72916e-11	1.0174e-10	1.25268e-13	1.34834e-11	-4.3	1.34922e-08	1.4185e-11	3.6355e-12	5.7	3.79337e-08	1.4341e-12	2.19138e-09
64.3738	0.57952	4.37384	0.51522	34.1003	0.97591		-1.2	1.12874e-06			-1.2	1.6785e-11			-8.23395	0.05086	-0.70401		0.83333	-25.1287		0.83333	-15.8988		22.5	10	3.13331e-06		45	2.35981e-10	1.14106e-08		89	4.24892e-08	2.30627e-10		-1.2	1.68599e-11	1.15581e-10	1.06026e-13	1.19412e-11	-4.4	3.64707e-08	1.03887e-11	2.8249e-12	5.6	3.2161e-08	1.4498e-12	1.39546e-09
64.4732	0.5791	4.47325	0.51653	34.1867	0.97597		-1	9.3025e-07			-1	1.81404e-11			-8.1929	0.05086	-0.70443		1	-24.8444		1	-15.6383		23	1	1.78673e-10		46	2.4477e-10	9.88418e-09		91	4.46279e-08	2.3774e-10		-1	1.82214e-11	2.0512e-10	8.22572e-14	1.07468e-11	-4.5	3.54607e-08	7.75921e-12	2.0924e-12	5.5	2.72344e-08	1.0615e-12	9.71101e-10
64.5726	0.57869	4.57265	0.51783	34.2731	0.97602		-0.8	7.39242e-07			-0.8	1.12163e-11			-8.15186	0.05086	-0.7057		1.25	-24.4648		1.25	-15.4124		23.5	1	1.80176e-10		47	2.37621e-10	1.16615e-08		93	4.02138e-08	2.41365e-10		-0.8	1.12664e-11	2.18091e-10	5.49906e-14	9.27702e-12	-4.6	4.45657e-08	5.88535e-12	1.0712e-12	5.4	2.30658e-08	4.35199e-13	5.33276e-10
64.6721	0.57828	4.67206	0.51913	34.3595	0.97606		-0.6	5.50309e-07			-0.6	2.30308e-11			-8.1131	0.05086	-0.70306		1.66667	-23.9211		1.66667	-15.061		24	1	1.83354e-10		48	2.42691e-10	1.28699e-08		95	4.27209e-08	2.34766e-10		-0.6	2.31336e-11	2.43732e-10	4.25214e-14	8.76894e-12	-4.7	4.6378e-08	4.44379e-12	6.37074e-13	5.3	2.01738e-08	2.43505e-13	3.12323e-10
64.7715	0.57786	4.77147	0.52041	34.4458	0.9761		-0.4	3.64551e-07			-0.4	3.6727e-11			-8.07274	0.05086	-0.70116								24.5	1	1.81837e-10		49	2.4006e-10	1.41627e-08		97	4.09732e-08	2.35484e-10		-0.4	3.6891e-11	1.2064e-10	2.3882e-14	8.26046e-12	-4.8	4.48706e-08	3.57099e-12	3.544e-13	5.2	1.72833e-08	1.66668e-13	1.66521e-10
64.8709	0.57745	4.87087	0.52169	34.5322	0.97614		-0.2	1.80293e-07			-0.2	3.51465e-11			-8.03154	0.05086	-0.70338								25	1	1.7802e-10		50	2.31633e-10	1.38106e-08		99	3.92881e-08	2.34069e-10		-0.2	3.53034e-11	1.98534e-10	1.17679e-14	6.41126e-12	-4.9	6.9998e-08	2.57888e-12	1.73699e-13	5.1	1.45688e-08	9.44642e-14	7.09404e-11
64.9703	0.57704	4.97028	0.52297	34.6186	0.97617		0	3.69408e-11			0	2.78477e-11			-7.99286	0.05086	-0.69873								25.5	1	1.82267e-10		51	2.42896e-10	1.40362e-08		101	4.0504e-08	2.33022e-10		0	2.7972e-11	1.01222e-10	5.93598e-14	1.15127e-14	-5	7.03448e-08	1.06604e-14	5.50938e-14	5	1.31874e-08	7.85543e-14	7.13147e-14
65.0697	0.57662	5.06968	0.52423	34.7049	0.97619		0.2	1.79605e-07			0.2	3.05572e-11			-7.95479	0.05086	-0.69936								26	1	1.7818e-10		52	2.34989e-10	1.39872e-08		103	4.22235e-08	2.30078e-10		0.2	3.06936e-11	4.5766e-09	9.92305e-14	3.03334e-11	-5.1	8.52844e-08	1.28454e-11	2.43391e-13	4.9	1.094e-08	4.37166e-13	6.05891e-11
65.1691	0.57621	5.16909	0.52549	34.7913	0.97621		0.4	3.57631e-07			0.4	1.35491e-11			-7.91222	0.05086	-0.69767								26.5	1	1.76046e-10		53	2.26186e-10	1.04138e-08		105	4.32681e-08	2.2866e-10		0.4	1.36096e-11	1.0795e-08	1.75671e-13	1.01365e-10	-5.2	8.94561e-08	5.26304e-11	8.81594e-13	4.8	9.39824e-09	1.3296e-12	1.21964e-10
65.2685	0.5758	5.26849	0.52674	34.8777	0.97622		0.6	5.39829e-07			0.6	3.20535e-11			-7.87346	0.05086	-0.69852								27	1	1.79499e-10		54	2.26044e-10	1.00061e-08		107	3.99523e-08	2.30194e-10		0.6	3.21966e-11	1.37851e-08	3.65887e-13	2.78838e-10	-5.3	1.07832e-07	2.22898e-10	1.4463e-12	4.7	7.89552e-09	5.3015e-12	1.53381e-10
65.3679	0.57538	5.3679	0.52798	34.9641	0.97623		0.8	7.16492e-07			0.8	6.43382e-11			-7.83241	0.05086	-0.69746								27.5	1	1.82611e-10		55	2.43644e-10	9.8511e-09		109	4.21409e-08	2.27897e-10		0.8	6.46254e-11	1.9399e-08	6.92262e-13	6.51888e-10	-5.4	1.16134e-07	6.29963e-10	1.6927e-12	4.6	6.54666e-09	1.33583e-11	1.70783e-10
65.4673	0.57497	5.4673	0.52922	35.0504	0.97623		1	8.99373e-07			1	1.68864e-10			-7.79343	0.05086	-0.69968								28	-10	4.48515e-06		56	2.34968e-10	1.23228e-08		111	4.26766e-08	2.28847e-10		1	1.69618e-10	2.83079e-08	2.9862e-12	1.49189e-09	-5.5	1.35688e-07	1.79849e-09	1.8776e-12	4.5	5.4942e-09	3.04461e-11	1.81458e-10
65.5667	0.57456	5.56671	0.53045	35.1368	0.97623		1.2	1.08051e-06			1.2	2.26115e-12			-7.75398	0.05086	-0.70158								28.5	1	2.07011e-07		57	2.44572e-10	1.2742e-08		113	4.29818e-08	2.29036e-10		1.2	2.27125e-12	2.62342e-08	4.3451e-12	2.84233e-09	-5.6	1.53701e-07	4.47728e-09	3.5706e-12	4.4	4.24007e-09	1.47129e-10	1.97656e-10
65.6661	0.57414	5.66612	0.53167	35.2232	0.97622		1.4	1.25892e-06			1.4	6.23813e-11			-7.71362	0.05086	-0.70422								29	1	2.01626e-07		58	2.36113e-10	1.13957e-08		115	4.15165e-08	2.3026e-10		1.4	6.26598e-11	4.86429e-08	9.978e-12	1.00628e-08	-5.7	1.73063e-07	1.11461e-08	7.9889e-12	4.3	3.0751e-09	2.73216e-10	2.23299e-10
65.7655	0.57362	5.76552	0.53289	35.3096	0.97621		1.6	1.43551e-06			1.6	9.23328e-11			-7.6738	0.05086	-0.70169								29.5	1	1.99713e-07		59	2.36647e-10	1.12351e-08		117	4.41772e-08	2.27147e-10		1.6	9.2745e-11	5.89432e-08	1.08905e-11	2.02073e-08	-5.8	1.72334e-07	2.19673e-08	1.92108e-11	4.2	2.3659e-09	4.45033e-10	2.49087e-10
65.8649	0.57306	5.86493	0.53409	35.3959	0.97619		1.8	1.60797e-06			1.8	2.19886e-10			-7.63374	0.05086	-0.70274								30	1	1.87564e-07		60	2.30016e-10	1.21363e-08		119	4.41093e-08	2.27768e-10		1.8	2.20867e-10	6.93866e-08	1.30878e-11	3.37621e-08	-5.9	1.98853e-07	3.36774e-08	3.06879e-11	4.1	1.62432e-09	3.62567e-10	2.61436e-10
65.9643	0.5725	5.96433	0.53529	35.4823	0.97616		2	1.77825e-06			2	9.80018e-10			-7.59453	0.05086	-0.70507								30.5	1	1.85449e-07		61	2.34029e-10	1.06258e-08		121	4.34757e-08	2.27936e-10		2	9.84393e-10	7.89656e-08	3.48771e-11	5.8065e-08	-6	1.99721e-07	5.72066e-08	4.73687e-11	4	1.01141e-09	4.75474e-10	2.8684e-10
66.0637	0.57194	6.06374	0.53648	35.5687	0.97613		2.2	1.93757e-06			2.2	2.49494e-09			-7.55219	0.05086	-0.70549								31	1	1.88966e-07		62	2.44789e-10	1.12107e-08		123	4.18486e-08	2.30828e-10		2.2	2.50608e-09	9.33266e-08	8.4763e-11	9.47405e-08	-6.1	2.33194e-07	8.04634e-08	1.04805e-10	3.9	6.01472e-10	4.80907e-10	4.08704e-10
66.1631	0.57137	6.16314	0.53767	35.655	0.97609		2.4	2.10822e-06			2.4	5.49596e-09			-7.51358	0.05086	-0.70549								31.5	1	1.85557e-07		63	2.44042e-10	1.02119e-08		125	4.50936e-08	2.25845e-10		2.4	5.52049e-09	9.99613e-08	1.36398e-10	1.34315e-07	-6.2	2.38041e-07	1.14849e-07	2.56865e-10	3.8	3.72062e-10	1.437e-09	6.15327e-10
66.2626	0.57081	6.26255	0.53885	35.7414	0.97605		2.6	2.27123e-06			2.6	1.29591e-08			-7.47353	0.05086	-0.70137								32	1	1.90082e-07		64	2.37808e-10	1.11935e-08		127	4.26413e-08	2.29372e-10		2.6	1.3017e-08	1.21826e-07	2.54868e-10	1.92808e-07	-6.3	2.48967e-07	1.5416e-07	4.18012e-10	3.7	2.1121e-10	3.2031e-09	6.19523e-10
66.3619	0.57024	6.36195	0.54002	35.8278	0.97601		2.8	2.43021e-06			2.8	2.10524e-08			-7.43317	0.05086	-0.70686								32.5	1	1.77078e-07		65	2.47452e-10	9.85311e-09		129	4.26731e-08	2.29926e-10		2.8	2.11464e-08	1.32875e-07	3.86074e-10	2.29423e-07	-6.4	2.80997e-07	2.00579e-07	5.48994e-10	3.6	1.2678e-10	6.3603e-09	6.56631e-10
66.4614	0.56968	6.46136	0.54118	35.9141	0.97595		3	2.58977e-06			3	3.33939e-08			-7.39395	0.05086	-0.70507								33	1	1.89324e-07		66	2.40775e-10	1.06431e-08		131	4.465e-08	2.25183e-10		3	3.3543e-08	1.43724e-07	5.23851e-10	2.74062e-07	-6.5	2.95143e-07	2.41206e-07	8.69125e-10	3.5	9.57465e-11	9.3499e-09	6.49665e-10
66.5608	0.56911	6.56077	0.54234	36.0005	0.97589		3.2	2.74258e-06			3.2	5.34303e-08			-7.35237	0.05086	-0.70897								33.5	10	3.11533e-06		67	2.44859e-10	1.24164e-08		133	4.27464e-08	2.27861e-10		3.2	5.36688e-08	1.69654e-07	4.78595e-10	3.19342e-07	-6.6	3.28581e-07	2.815e-07	1.2435e-09	3.4	8.37127e-11	1.33319e-08	7.20619e-10
66.6602	0.56855	6.66017	0.54349	36.0869	0.97583		3.4	2.89593e-06			3.4	7.61546e-08			-7.31384	0.05086	-0.71373								34	1	2.00212e-10		68	2.55606e-10	1.16896e-08		135	4.1638e-08	2.31343e-10		3.4	7.64946e-08	1.83812e-07	8.10989e-10	3.63871e-07	-6.7	3.43766e-07	3.25836e-07	2.1619e-09	3.3	8.31298e-11	1.71018e-08	7.18929e-10
66.7596	0.56798	6.75958	0.54463	36.1733	0.97576		3.6	3.04348e-06			3.6	1.10923e-07			-7.27325	0.05086	-0.71573								34.5	1	1.98271e-10		69	2.50652e-10	9.71844e-09		137	4.29794e-08	2.2799e-10		3.6	1.11418e-07	2.10911e-07	9.45731e-10	4.36266e-07	-6.8	3.57685e-07	3.67811e-07	3.0298e-09	3.2	7.41932e-11	2.01635e-08	1.48596e-09
66.859	0.56741	6.85898	0.54576	36.2596	0.97569		3.8	3.19145e-06			3.8	1.48098e-07			-7.23427	0.05086	-0.71901								35	1	1.97473e-10		70	2.4638e-10	1.29839e-08		139	4.40007e-08	2.26641e-10		3.8	1.48759e-07	2.19462e-07	1.4516e-09	4.95376e-07	-6.9	4.10607e-07	4.02952e-07	2.9444e-09	3.1	7.2986e-11	2.28986e-08	3.66214e-09
66.9584	0.56685	6.95839	0.54689	36.346	0.97561		4	3.33827e-06			4	2.27982e-07			-7.19391	0.05086	-0.72091								35.5	1	1.95223e-10		71	2.58842e-10	1.22481e-08		141	4.13461e-08	2.30224e-10		4	2.29e-07	2.41007e-07	2.8783e-09	5.43327e-07	-7	4.2354e-07	4.62521e-07	4.3542e-09	3	7.39955e-11	2.60969e-08	6.09167e-09
67.0578	0.56628	7.05779	0.54801	36.4324	0.97552		4.2	3.4834e-06			4.2	2.88209e-07			-7.15393	0.05086	-0.72281								36	1	1.93475e-10		72	2.5234e-10	1.16422e-08		143	4.52629e-08	2.28621e-10		4.2	2.89496e-07	2.64712e-07	3.4123e-09	5.6426e-07	-7.1	4.30632e-07	4.66858e-07	5.0517e-09	2.9	7.24908e-11	2.89799e-08	8.73565e-09
67.1572	0.56571	7.1572	0.54912	36.5187	0.97543		4.4	3.61256e-06			4.4	5.04437e-07			-7.11418	0.05086	-0.72915								36.5	1	1.8947e-10		73	2.4391e-10	1.06108e-08		145	4.15741e-08	2.30613e-10		4.4	5.06689e-07	2.92832e-07	3.4493e-09	5.9058e-07	-7.2	4.28327e-07	5.67333e-07	5.3542e-09	2.8	6.80773e-11	3.24983e-08	1.08188e-08
67.2566	0.56514	7.2566	0.55023	36.6051	0.97533		4.6	3.76333e-06			4.6	4.4498e-07			-7.07352	0.05086	-0.73126								37	1	1.87929e-10		74	2.43165e-10	7.92057e-09		147	4.17413e-08	2.33907e-10		4.6	4.46967e-07	3.35844e-07	4.8416e-09	7.10406e-07	-7.3	4.38815e-07	6.45961e-07	7.4217e-09	2.7	6.95692e-11	3.57537e-08	1.34806e-08
67.356	0.56457	7.35601	0.55132	36.6915	0.97523		4.8	3.89022e-06			4.8	7.11971e-07			-7.03529	0.05086	-0.73147								37.5	1	1.83082e-10		75	2.42104e-10	1.12178e-08		149	4.25857e-08	2.26801e-10		4.8	7.15149e-07	3.17603e-07	5.9365e-09	7.53561e-07	-7.4	4.53467e-07	6.90944e-07	9.6101e-09	2.6	6.74885e-11	3.9795e-08	2.04032e-08
67.4554	0.564	7.45542	0.55242	36.7779	0.97513		5	4.03528e-06			5	7.9125e-07			-6.99371	0.05086	-0.73749								38	1	1.8487e-10		76	2.42819e-10	1.10316e-08		151	4.2813e-08	2.24816e-10		5	7.94783e-07	3.4712e-07	5.8089e-09	7.8662e-07	-7.5	4.64058e-07	7.30256e-07	1.02487e-08	2.5	6.93656e-11	4.38636e-08	2.84308e-08
67.5548	0.56343	7.55482	0.5535	36.8642	0.97501		5.2	4.17455e-06			5.2	1.12269e-06			-6.95404	0.05086	-0.74192								38.5	1	1.86276e-10		77	2.39126e-10	1.10728e-08		153	4.38325e-08	2.26501e-10		5.2	1.1277e-06	3.79259e-07	6.1786e-09	7.86182e-07	-7.6	4.88231e-07	7.30752e-07	1.20532e-08	2.4	5.91551e-11	4.81554e-08	3.91507e-08
67.6542	0.56285	7.65423	0.55457	36.9506	0.97489		5.4	4.30862e-06			5.4	1.66475e-06			-6.91536	0.05086	-0.73664								39	-10	4.5253e-06		78	2.30746e-10	1.12372e-08		155	4.43446e-08	2.3166e-10		5.4	1.67218e-06	4.26029e-07	7.3335e-09	8.54796e-07	-7.7	5.15179e-07	7.07048e-07	1.5393e-08	2.3	6.02381e-11	4.80496e-08	5.78072e-08
67.7536	0.56228	7.75363	0.55564	37.037	0.97477		5.6	4.44113e-06			5.6	1.85438e-06			-6.87439	0.05086	-0.74087								39.5	1	2.0947e-07		79	2.34967e-10	1.18549e-08		157	4.47179e-08	2.31475e-10		5.6	1.86266e-06	4.57474e-07	9.3027e-09	8.7049e-07	-7.8	5.53794e-07	7.82652e-07	1.61035e-08	2.2	5.92864e-11	5.20552e-08	7.33016e-08
67.853	0.56171	7.85304	0.5567	37.1234	0.97464		5.8	4.57556e-06			5.8	1.87112e-06			-6.83472	0.05086	-0.74245								40	1	1.92318e-07		80	2.51426e-10	1.11105e-08		159	4.59119e-08	2.28139e-10		5.8	1.87948e-06	5.21316e-07	8.806e-09	9.28104e-07	-7.9	5.51324e-07	8.22515e-07	1.64873e-08	2.1	6.0259e-11	5.58557e-08	9.63243e-08
67.9524	0.56113	7.95244	0.55776	37.2097	0.97451		6	4.70474e-06			6	2.27731e-06			-6.7942	0.05086	-0.74414								40.5	1	1.95295e-07		81	2.3431e-10	1.14398e-08		161	4.33849e-08	2.28112e-10		6	2.28747e-06	5.45806e-07	8.9203e-09	9.59621e-07	-8	5.70843e-07	8.69243e-07	1.87755e-08	2	5.39593e-11	6.3909e-08	1.14895e-07
68.0519	0.56056	8.05185	0.55881	37.2961	0.97437		6.2	4.83523e-06			6.2	3.16707e-06			-6.75499	0.05086	-0.75206								41	1	2.02411e-07		82	2.3245e-10	1.29059e-08		163	4.46212e-08	2.26949e-10		6.2	3.1812e-06	5.58036e-07	1.00653e-08	9.66626e-07	-8.1	5.99957e-07	9.41923e-07	2.1957e-08	1.9	5.83289e-11	6.62833e-08	1.41936e-07
68.1513	0.55998	8.15125	0.55984	37.3825	0.97422		6.4	4.96457e-06			6.4	3.22475e-06			-6.71402	0.05086	-0.74562								41.5	1	1.87754e-07		83	2.26342e-10	9.79552e-09		165	4.39747e-08	2.31365e-10		6.4	3.23914e-06	5.43707e-07	1.30783e-08	9.57209e-07	-8.2	6.11959e-07	1.02587e-06	2.35249e-08	1.8	5.93407e-11	6.86764e-08	1.68894e-07
68.2507	0.55941	8.25066	0.56088	37.4688	0.97407		6.6	5.09116e-06			6.6	3.55755e-06			-6.6748	0.05086	-0.75196								42	1	2.04581e-07		84	2.34437e-10	9.84556e-09		167	4.32954e-08	2.28778e-10		6.6	3.57343e-06	5.93311e-07	1.4746e-08	1.07743e-06	-8.3	6.48437e-07	1.00742e-06	2.54413e-08	1.7	5.49435e-11	6.66152e-08	1.95106e-07
68.3501	0.55883	8.35007	0.5619	37.5552	0.97391		6.8	5.2193e-06			6.8	4.13319e-06			-6.63353	0.05086	-0.74773								42.5	1	2.09867e-07		85	2.33655e-10	8.78626e-09		169	4.23389e-08	2.24857e-10		6.8	4.15164e-06	5.61048e-07	2.05366e-08	1.12415e-06	-8.4	6.89431e-07	1.06471e-06	2.93953e-08	1.6	5.4179e-11	7.21291e-08	2.20624e-07
68.4495	0.55826	8.44947	0.56292	37.6416	0.97375		7	5.34296e-06			7	4.04264e-06			-6.5947	0.05086	-0.74763								43	1	2.04434e-07		86	2.33073e-10	1.30165e-08		171	4.27009e-08	2.24688e-10		7	4.06069e-06	6.07211e-07	2.47135e-08	1.15024e-06	-8.5	7.04926e-07	1.10302e-06	3.04553e-08	1.5	5.28906e-11	7.51308e-08	2.46993e-07
68.5489	0.55768	8.54888	0.56393	37.7279	0.97358		7.2	5.46556e-06			7.2	4.37337e-06			-6.55556	0.05086	-0.74319								43.5	1	1.93294e-07		87	2.33264e-10	1.36532e-08		173	4.35154e-08	2.26548e-10		7.2	4.39289e-06	6.09647e-07	2.75315e-08	1.21887e-06	-8.6	7.10102e-07	1.1424e-06	3.40835e-08	1.4	5.34411e-11	7.51635e-08	2.7575e-07
68.6483	0.5571	8.64828	0.56493	37.8143	0.97341		7.4	5.59189e-06			7.4	4.59996e-06			-6.5139	0.05086	-0.74921								44	1	1.85746e-07		88	2.24929e-10	1.29784e-08		175	4.42047e-08	2.26908e-10		7.4	4.6205e-06	5.92595e-07	3.18185e-08	1.28404e-06	-8.7	7.29876e-07	1.19539e-06	3.61025e-08	1.3	5.25148e-11	7.68408e-08	3.15473e-07
68.7477	0.55652	8.74769	0.56593	37.9007	0.97323		7.6	5.71444e-06			7.6	5.54485e-06			-6.47476	0.05086	-0.74594								44.5	10	3.13327e-06		89	2.36147e-10	1.15261e-08		177	4.58141e-08	2.30749e-10		7.6	5.56961e-06	6.17673e-07	3.1521e-08	1.24964e-06	-8.8	7.53098e-07	1.20424e-06	3.97125e-08	1.2	5.02976e-11	7.9614e-08	3.45124e-07
68.8471	0.55594	8.84709	0.56692	37.9871	0.97305		7.8	5.83447e-06			7.8	6.0839e-06			-6.43349	0.05086	-0.7434								45	1	1.81402e-10		90	2.43058e-10	1.22611e-08		179	4.43537e-08	2.30339e-10		7.8	6.11106e-06	6.21855e-07	3.3478e-08	1.32852e-06	-8.9	7.86279e-07	1.27045e-06	4.01873e-08	1.1	5.17874e-11	8.7391e-08	3.9197e-07
68.9465	0.55522	8.9465	0.5679	38.0734	0.97286		8	5.95725e-06			8	3.27594e-06			-6.39435	0.05086	-0.74689								45.5	1	1.82956e-10		91	2.42467e-10	1.10892e-08		181	4.50079e-08	2.26547e-10		8	3.29057e-06	5.94557e-07	4.37576e-08	1.31906e-06	-9	8.18689e-07	1.40663e-06	4.34116e-08	1	5.19032e-11	9.22775e-08	4.33874e-07
69.0459	0.55445	9.0459	0.56887	38.1598	0.97266		8.2	6.07846e-06			8.2	2.82069e-06			-6.35544	0.05086	-0.7509								46	1	1.77077e-10		92	2.36486e-10	2.7979e-09		183	4.55359e-08	2.31573e-10		8.2	2.83328e-06	5.91801e-07	4.79621e-08	1.51345e-06	-9.1	8.32278e-07	1.48299e-06	4.41338e-08	0.9	5.23364e-11	1.03099e-07	4.76231e-07
69.1453	0.55367	9.14531	0.56984	38.2462	0.97246		8.4	6.20032e-06			8.4	3.10102e-07			-6.31447	0.05086	-0.75153								46.5	1	1.74662e-10		93	2.39586e-10	1.03981e-08		185	4.59811e-08	2.3064e-10		8.4	3.11486e-07	6.17844e-07	4.96853e-08	1.53339e-06	-9.2	8.5283e-07	1.4302e-06	4.67177e-08	0.8	4.79917e-11	1.05681e-07	5.19768e-07
69.2447	0.5529	9.24472	0.5708	38.3325	0.97226		8.6	6.31817e-06			8.6	3.74501e-07			-6.27434	0.05086	-0.74615								47	1	1.74558e-10		94	2.37639e-10	1.09397e-08		187	4.2035e-08	2.29959e-10		8.6	3.76173e-07	6.20109e-07	6.63265e-08	1.58062e-06	-9.3	8.81256e-07	1.57687e-06	4.64984e-08	0.7	4.62891e-11	1.1894e-07	5.62694e-07
69.3441	0.55213	9.34412	0.57175	38.4189	0.97205		8.8	6.43788e-06			8.8	7.36628e-07			-6.2355	0.05086	-0.74879								47.5	1	1.74913e-10		95	2.50511e-10	9.82209e-09		189	4.22364e-08	2.31119e-10		8.8	7.39917e-07	6.5876e-07	6.10616e-08	1.61534e-06	-9.4	9.1809e-07	1.50772e-06	5.25295e-08	0.6	4.41114e-11	1.2435e-07	6.04903e-07
69.4435	0.55136	9.44353	0.57269	38.5053	0.97183		9	6.55675e-06			9	2.49375e-07			-6.19408	0.05086	-0.74911								48	1	1.7622e-10		96	2.43113e-10	8.34081e-09		191	4.54035e-08	2.31145e-10		9	2.50488e-07	7.12615e-07	8.57371e-08	1.7664e-06	-9.5	9.15789e-07	1.59855e-06	5.46334e-08	0.5	4.26191e-11	1.27158e-07	6.5086e-07
69.5429	0.55059	9.54293	0.57363	38.5917	0.97161		9.2	6.6765e-06			9.2	1.79635e-07			-6.15479	0.05086	-0.75069								48.5	1	1.7209e-10		97	2.46989e-10	1.0788e-08		193	4.70392e-08	2.31702e-10		9.2	1.80437e-07	7.20816e-07	1.23309e-07	1.81198e-06	-9.6	9.61119e-07	1.67284e-06	5.83249e-08	0.4	3.2571e-11	1.28874e-07	6.9009e-07
69.6423	0.54982	9.64234	0.57456	38.678	0.97138		9.4	6.79489e-06			9.4	2.36221e-07			-6.11572	0.05086	-0.74372								49	1	1.73495e-10		98	2.49011e-10	5.81695e-09		195	4.71645e-08	2.31435e-10		9.4	2.37276e-07	7.22111e-07	1.41968e-07	1.99715e-06	-9.7	9.60902e-07	1.782e-06	6.06724e-08	0.3	2.69556e-11	1.56513e-07	7.33196e-07
69.7417	0.54905	9.74174	0.57549	38.7644	0.97115		9.6	6.91218e-06			9.6	3.7904e-07			-6.07552	0.05086	-0.74245								49.5	1	1.77151e-10		99	2.50781e-10	7.93265e-09		197	4.48539e-08	2.34172e-10		9.6	3.80732e-07	7.31623e-07	1.4682e-07	2.08548e-06	-9.8	9.71756e-07	1.82974e-06	6.46276e-08	0.2	1.91775e-11	1.84867e-07	7.84762e-07
69.8411	0.54827	9.84115	0.5764	38.8508	0.97091		9.8	7.03424e-06			9.8	2.24176e-07			-6.03424	0.05086	-0.74319								50	-10	4.49532e-06		100	2.48689e-10	7.01557e-09		199	4.6534e-08	2.33421e-10		9.8	2.25176e-07	7.63214e-07	1.5178e-07	2.07183e-06	-9.9	1.01823e-06	1.98362e-06	6.87958e-08	0.1	9.90123e-12	1.71784e-07	8.37307e-07
69.9406	0.5475	9.94055	0.57731	38.9372	0.97066		10	7.15522e-06			10	4.87112e-07			-5.99579	0.05086	-0.74087								50.5	1	1.85079e-07		101	2.59224e-10	5.42246e-09		201	4.4104e-08	2.32632e-10		10	4.89287e-07	7.56538e-07	1.60837e-07	2.02423e-06	-10	1.03563e-06	1.94593e-06	7.09254e-08	0	8.72056e-14	1.8155e-07	8.75468e-07
70.04	0.54673	10.04	0.57821	39.0235	0.97041		10	7.15343e-06			10	1.55666e-07			-5.95512	0.05086	-0.73823								51	1	1.93683e-07		102	2.40348e-10	8.34461e-09		203	4.18659e-08	2.2738e-10		10	1.56361e-07	7.51299e-07	1.59593e-07	2.03063e-06	-9.9	1.00474e-06	1.82199e-06	6.57601e-08	-0.1	1.2307e-11	1.69067e-07	8.73918e-07
70.1394	0.54596	10.1394	0.5791	39.1099	0.97016		9.8	7.0325e-06			9.8	1.71767e-07			-5.91553	0.05086	-0.73548								51.5	1	2.13759e-07		103	2.43555e-10	9.82795e-09		205	4.6073e-08	2.32573e-10		9.8	1.72534e-07	7.06791e-07	1.29295e-07	1.69232e-06	-9.8	9.63709e-07	1.78909e-06	5.47738e-08	-0.2	3.17841e-11	1.51634e-07	8.1802e-07
70.2388	0.54508	10.2388	0.57999	39.1963	0.9699		9.6	6.91308e-06			9.6	1.09523e-07			-5.87532	0.05086	-0.73907								52	1	1.91557e-07		104	2.44108e-10	8.33926e-09		207	4.55487e-08	2.27268e-10		9.6	1.10012e-07	6.78965e-07	1.16002e-07	1.4745e-06	-9.7	9.45412e-07	1.52342e-06	4.64202e-08	-0.3	5.6543e-11	1.43389e-07	7.63588e-07
70.3382	0.54415	10.3382	0.58087	39.2826	0.96963		9.4	6.80176e-06			9.4	5.94012e-08			-5.83595	0.05086	-0.74087								52.5	1	1.90804e-07		105	2.59333e-10	1.05292e-08		209	4.79925e-08	2.32203e-10		9.4	5.96664e-08	6.76841e-07	1.02194e-07	1.28716e-06	-9.6	8.96962e-07	1.31423e-06	3.91078e-08	-0.4	9.78769e-11	1.22007e-07	7.07678e-07
70.4376	0.54321	10.4376	0.58174	39.369	0.96936		9.2	6.68573e-06			9.2	2.83602e-08			-5.79407	0.05086	-0.73242								53	1	1.88474e-07		106	2.62147e-10	8.5674e-09		211	4.82227e-08	2.25633e-10		9.2	2.84868e-08	6.67612e-07	7.8477e-08	1.15901e-06	-9.5	8.80841e-07	1.26255e-06	3.14109e-08	-0.5	1.59135e-10	9.71883e-08	6.52571e-07
70.537	0.54228	10.537	0.58261	39.4554	0.96908		9	6.5796e-06			9	1.66631e-08			-5.75691	0.05086	-0.73517								53.5	1	1.83438e-07		107	2.59309e-10	8.7171e-09		213	4.85732e-08	2.25572e-10		9	1.67375e-08	7.15676e-07	6.19057e-08	1.03561e-06	-9.4	8.40757e-07	1.05572e-06	2.50136e-08	-0.6	2.36847e-10	9.22553e-08	5.99704e-07
70.6364	0.54134	10.6364	0.58346	39.5418	0.9688		8.8	6.47296e-06			8.8	3.25605e-09			-5.71434	0.05086	-0.73506								54	1	1.86029e-07		108	2.59706e-10	1.12427e-08		215	4.31107e-08	2.24325e-10		8.8	3.27059e-09	6.65225e-07	4.48674e-08	6.26166e-07	-9.3	8.00248e-07	8.84666e-07	1.76941e-08	-0.7	3.39271e-10	8.72045e-08	5.5526e-07
70.7358	0.54041	10.7358	0.58431	39.6281	0.96851		8.6	6.36215e-06			8.6	7.03353e-09			-5.67627	0.05086	-0.7339								54.5	1	1.90213e-07		109	2.51073e-10	1.03252e-08		217	4.59561e-08	2.2192e-10		8.6	7.06493e-09	6.529e-07	4.41699e-08	5.71999e-07	-9.2	7.94065e-07	7.71316e-07	1.15165e-08	-0.8	4.62947e-10	7.13682e-08	4.98066e-07
70.8352	0.53947	10.8352	0.58516	39.7145	0.96822		8.4	6.25675e-06			8.4	2.40035e-09			-5.63568	0.05086	-0.73062								55	1	1.85094e-07		110	2.5661e-10	1.03085e-08		219	4.38401e-08	2.239e-10		8.4	2.41106e-09	6.61443e-07	3.31203e-08	4.25058e-07	-9.1	7.40015e-07	6.90537e-07	6.2862e-09	-0.9	5.06231e-10	5.49086e-08	4.5126e-07
70.9346	0.53854	10.9346	0.58599	39.8009	0.96792		8.2	6.15275e-06			8.2	8.97917e-10			-5.59456	0.05086	-0.72946								55.5	10	3.12482e-06		111	2.83113e-10	9.24535e-09		221	4.26461e-08	2.20292e-10		8.2	9.01926e-10	6.33683e-07	2.52571e-08	4.10167e-07	-9	7.25759e-07	6.17839e-07	3.102e-09	-1	7.26911e-10	4.25064e-08	4.04402e-07
71.034	0.5376	11.034	0.58682	39.8872	0.96762		8	6.04604e-06			8	1.00079e-09			-5.55534	0.05086	-0.73052								56	1	1.82556e-10		112	2.6849e-10	9.71371e-09		223	4.35925e-08	2.24271e-10		8	1.00526e-09	6.18335e-07	1.43025e-08	4.02766e-07	-8.9	6.74845e-07	5.40394e-07	6.76435e-10	-1.1	9.25051e-10	3.55562e-08	3.63719e-07
71.1334	0.53667	11.1334	0.58764	39.9736	0.96731		7.8	5.94328e-06			7.8	1.06558e-09			-5.51643	0.05086	-0.73115								56.5	1	1.79774e-10		113	2.49386e-10	9.28709e-09		225	4.35144e-08	2.24899e-10		7.8	1.07034e-09	5.88962e-07	1.21581e-08	3.29758e-07	-8.8	6.5334e-07	4.878e-07	2.18269e-10	-1.2	1.19547e-09	2.83846e-08	3.21931e-07
71.2328	0.53573	11.2328	0.58845	40.06	0.96699		7.6	5.83847e-06			7.6	4.74995e-10			-5.47493	0.05086	-0.72788								57	1	1.78419e-10		114	2.57109e-10	9.66124e-09		227	4.30026e-08	2.22442e-10		7.6	4.77115e-10	5.9604e-07	8.9633e-09	3.10395e-07	-8.7	6.35172e-07	4.34235e-07	6.49345e-11	-1.3	1.46428e-09	1.4562e-08	2.84663e-07
71.3322	0.5348	11.3322	0.58926	40.1463	0.96667		7.4	5.7359e-06			7.4	2.15823e-10			-5.43457	0.05086	-0.73094								57.5	1	1.77179e-10		115	2.55984e-10	8.5841e-09		229	4.51549e-08	2.24095e-10		7.4	2.16787e-10	5.64619e-07	5.9241e-09	3.04823e-07	-8.6	6.00126e-07	3.64773e-07	4.98578e-11	-1.4	1.8999e-09	5.9566e-09	2.41251e-07
71.4316	0.53387	11.4316	0.59006	40.2327	0.96635		7.2	5.6333e-06			7.2	1.14908e-10			-5.39642	0.05086	-0.73115								58	1	1.82362e-10		116	2.60886e-10	1.06523e-08		231	4.54907e-08	2.27352e-10		7.2	1.15421e-10	5.75282e-07	3.7376e-09	2.5567e-07	-8.5	6.03146e-07	2.82368e-07	4.71481e-11	-1.5	2.20492e-09	1.0223e-09	2.04033e-07
71.531	0.53293	11.531	0.59085	40.3191	0.96601		7	5.52672e-06			7	1.6021e-10			-5.35561	0.05086	-0.72999								58.5	1	1.79168e-10		117	2.63294e-10	9.48215e-09		233	4.48055e-08	2.29622e-10		7	1.60925e-10	6.18849e-07	1.8579e-09	1.54001e-07	-8.4	5.64002e-07	1.92571e-07	4.53108e-11	-1.6	2.97466e-09	2.85928e-10	1.59701e-07
71.6304	0.532	11.6304	0.59164	40.4055	0.96568		6.8	5.4233e-06			6.8	1.65328e-10			-5.31464	0.05086	-0.73221								59	1	1.75449e-10		118	2.63652e-10	9.3079e-09		235	4.43765e-08	2.28931e-10		6.8	1.66066e-10	6.40433e-07	1.4617e-09	1.09095e-07	-8.3	5.4697e-07	1.78809e-07	4.34344e-11	-1.7	3.74631e-09	1.22978e-10	1.1635e-07
71.7299	0.53107	11.7299	0.59241	40.4918	0.96533		6.6	5.31607e-06			6.6	5.34267e-11			-5.27573	0.05086	-0.73464								59.5	1	1.72367e-10		119	2.53211e-10	9.21895e-09		237	4.15358e-08	2.28386e-10		6.6	5.36652e-11	6.38418e-07	1.6358e-09	8.66452e-08	-8.2	5.00925e-07	1.25904e-07	4.33288e-11	-1.8	4.77484e-09	1.18534e-10	6.28218e-08
71.8293	0.53013	11.8293	0.59318	40.5782	0.96499		6.4	5.20958e-06			6.4	8.5258e-11			-5.23506	0.05086	-0.73548								60	1	1.7679e-10		120	2.63141e-10	4.22191e-09		239	4.73135e-08	2.26624e-10		6.4	8.56386e-11	6.53406e-07	1.4604e-09	5.73435e-08	-8.1	4.75319e-07	7.47754e-08	4.01137e-11	-1.9	5.89861e-09	1.30416e-10	2.93728e-08
71.9287	0.5292	11.9287	0.59395	40.6646	0.96463		6.2	5.09722e-06			6.2	7.36691e-11			-5.19608	0.05086	-0.73506								60.5	1	1.71531e-10		121	2.60496e-10	9.18446e-09		241	4.34547e-08	2.2942e-10		6.2	7.3998e-11	6.55851e-07	1.4495e-09	3.07014e-08	-8	4.42623e-07	5.30352e-08	3.97964e-11	-2	7.99864e-09	1.20326e-10	8.77131e-09
72.0281	0.52827	12.0281	0.5947	40.751	0.96427		6	4.98708e-06			6	7.58518e-11			-5.1561	0.05086	-0.73559								61	-10	4.5116e-06		122	2.48813e-10	8.86326e-09		243	4.36103e-08	2.31592e-10		6	7.61904e-11	6.59745e-07	8.46583e-10	1.72592e-08	-7.9	4.30497e-07	2.73576e-08	3.2198e-11	-2.1	1.00818e-08	1.08693e-10	2.51819e-09
72.1275	0.52751	12.1275	0.59545	40.8373	0.96391		5.8	4.87038e-06			5.8	6.84777e-11			-5.11452	0.05086	-0.73685								61.5	1	2.13906e-07		123	2.42802e-10	9.30296e-09		245	4.57337e-08	2.32312e-10		5.8	6.87834e-11	6.15866e-07	6.02184e-10	1.15009e-08	-7.8	4.24166e-07	1.37283e-08	2.9846e-11	-2.2	1.17589e-08	1.06733e-10	1.01127e-09
72.2269	0.52677	12.2269	0.59619	40.9237	0.96354		5.6	4.75005e-06			5.6	1.02642e-10			-5.07629	0.05086	-0.7395								62	1	2.19721e-07		124	2.43426e-10	9.25846e-09		247	4.56631e-08	2.29397e-10		5.6	1.031e-10	6.06201e-07	4.74058e-10	1.33264e-08	-7.7	3.7767e-07	5.3945e-09	2.79679e-11	-2.3	1.39887e-08	1.03445e-10	9.03077e-10
72.3263	0.52604	12.3263	0.59692	41.0101	0.96316		5.4	4.6268e-06			5.4	8.36774e-11			-5.03586	0.05086	-0.74097								62.5	1	2.17082e-07		125	2.40966e-10	6.29932e-09		249	4.71899e-08	2.27152e-10		5.4	8.4051e-11	6.20849e-07	3.01297e-10	1.17903e-08	-7.6	3.39047e-07	1.31998e-08	2.76791e-11	-2.4	1.83698e-08	1.00144e-10	9.27768e-10
72.4257	0.52531	12.4257	0.59765	41.0964	0.96278		5.2	4.4987e-06			5.2	1.29583e-10			-4.99626	0.05086	-0.74256								63	1	1.96794e-07		126	2.47659e-10	8.82144e-09		251	4.44839e-08	2.32011e-10		5.2	1.30162e-10	6.23661e-07	9.20747e-11	5.94979e-09	-7.5	3.00767e-07	9.5699e-09	2.73051e-11	-2.5	2.25753e-08	9.66327e-11	9.35688e-10
72.5251	0.52458	12.5251	0.59837	41.1828	0.9624		5	4.36494e-06			5	1.24766e-10			-4.95537	0.05086	-0.74552								63.5	1	2.05118e-07		127	2.47195e-10	9.33815e-09		253	4.34787e-08	2.24488e-10		5	1.25323e-10	5.92103e-07	2.56373e-10	3.09662e-09	-7.4	2.85971e-07	8.74287e-09	2.51801e-11	-2.6	2.41897e-08	9.02386e-11	9.63781e-10
72.6245	0.52386	12.6245	0.59908	41.2692	0.962		4.8	4.227e-06			4.8	1.24691e-10			-4.91699	0.05086	-0.74752								64	1	2.15748e-07		128	2.56806e-10	8.19072e-09		255	4.29443e-08	2.26865e-10		4.8	1.25248e-10	5.8351e-07	4.06997e-11	1.68732e-09	-7.3	2.72555e-07	7.26262e-09	2.49514e-11	-2.7	2.86321e-08	7.94488e-11	9.15916e-10
72.7239	0.52313	12.7239	0.59978	41.3556	0.96161		4.6	4.08768e-06			4.6	1.61866e-10			-4.8761	0.05086	-0.74953								64.5	1	2.04708e-07		129	2.58147e-10	5.95779e-09		257	4.55328e-08	2.24071e-10		4.6	1.62589e-10	5.49119e-07	4.43047e-11	1.55433e-09	-7.2	2.26402e-07	5.96349e-09	2.45875e-11	-2.8	3.2237e-08	8.34715e-11	8.95358e-10
72.8233	0.5224	12.8233	0.60048	41.4419	0.9612		4.4	3.93616e-06			4.4	1.48922e-10			-4.83604	0.05086	-0.75544								65	1	2.09128e-07		130	2.54845e-10	1.04434e-08		259	4.36765e-08	2.23395e-10		4.4	1.49587e-10	5.25656e-07	1.21685e-11	2.37907e-09	-7.1	2.09778e-07	5.18264e-09	2.24496e-11	-2.9	4.07312e-08	7.20252e-11	9.62061e-10
72.9227	0.52168	12.9227	0.60117	41.5283	0.9608		4.2	3.78399e-06			4.2	9.97069e-11			-4.79645	0.05086	-0.75745								65.5	1	2.0897e-07		131	2.50986e-10	9.02525e-09		261	4.39256e-08	2.25629e-10		4.2	1.00152e-10	4.96392e-07	5.0517e-12	1.38648e-09	-7	1.9321e-07	1.60583e-09	2.01901e-11	-3	4.92392e-08	7.06763e-11	9.43616e-10
73.0221	0.52095	13.0221	0.60185	41.6147	0.96038		4	3.629e-06			4	8.21722e-11			-4.75655	0.05086	-0.75808								66	1	2.08202e-07		132	2.54696e-10	1.00738e-08		263	4.34231e-08	2.29164e-10		4	8.2539e-11	4.79723e-07	2.8833e-12	4.59498e-09	-6.9	1.97009e-07	1.33106e-09	1.98913e-11	-3.1	6.25699e-08	6.92147e-11	9.35914e-10
73.1215	0.52023	13.1215	0.60253	41.701	0.95996		3.8	3.47075e-06			3.8	8.75912e-11			-4.71527	0.05086	-0.76072								66.5	10	3.13069e-06		133	2.60766e-10	9.97669e-09		265	4.51996e-08	2.26895e-10		3.8	8.79822e-11	4.65574e-07	9.22756e-13	1.69495e-09	-6.8	1.64327e-07	1.25489e-09	1.73362e-11	-3.2	6.49708e-08	5.96808e-11	9.55832e-10
73.2209	0.5195	13.2209	0.6032	41.7874	0.95954		3.6	3.30673e-06			3.6	1.30562e-10			-4.67682	0.05086	-0.764								67	1	1.83536e-10		134	2.39619e-10	9.17419e-09		267	4.46726e-08	2.25329e-10		3.6	1.31144e-10	4.58747e-07	4.444e-13	1.60035e-09	-6.7	1.52267e-07	1.17344e-09	1.79097e-11	-3.3	7.86321e-08	5.56482e-11	9.14835e-10
73.3203	0.51878	13.3203	0.60386	41.8738	0.95911		3.4	3.14042e-06			3.4	7.57765e-11			-4.63692	0.05086	-0.76843								67.5	1	1.88076e-10		135	2.58244e-10	8.27829e-09		269	4.55677e-08	2.23852e-10		3.4	7.61148e-11	4.37369e-07	3.65739e-13	1.51903e-09	-6.6	1.46458e-07	1.114e-09	1.71106e-11	-3.4	9.60464e-08	5.26928e-11	8.52444e-10
73.4197	0.518	13.4197	0.60451	41.9602	0.95867		3.2	2.97039e-06			3.2	7.54755e-11			-4.59656	0.05086	-0.77118								68	1	1.93833e-10		136	2.51367e-10	1.00316e-08		271	4.23498e-08	2.25253e-10		3.2	7.58124e-11	4.2112e-07	3.1209e-13	1.54699e-09	-6.5	1.08983e-07	1.14863e-09	1.6786e-11	-3.5	1.05919e-07	4.49308e-11	8.96348e-10
73.5192	0.51718	13.5192	0.60516	42.0465	0.95823		3	2.79793e-06			3	5.76397e-11			-4.55658	0.05086	-0.77435								68.5	1	1.88471e-10		137	2.48837e-10	9.9818e-09		273	4.58965e-08	2.23157e-10		3	5.7897e-11	4.20436e-07	2.75226e-13	1.3042e-09	-6.4	9.47707e-08	1.14612e-09	1.45983e-11	-3.6	1.1051e-07	3.93938e-11	8.86648e-10
73.6186	0.51637	13.6186	0.6058	42.1329	0.95779		2.8	2.62358e-06			2.8	6.68219e-11			-4.51645	0.05086	-0.7753								69	1	1.81654e-10		138	2.48368e-10	7.52085e-09		275	4.5289e-08	2.22958e-10		2.8	6.71202e-11	3.80812e-07	2.47317e-13	1.32233e-09	-6.3	8.70171e-08	1.12589e-09	1.28006e-11	-3.7	1.31652e-07	2.86446e-11	8.56192e-10
73.718	0.51556	13.718	0.60643	42.2193	0.95733		2.6	2.44773e-06			2.6	4.54487e-11			-4.47693	0.05086	-0.77783								69.5	1	1.87552e-10		139	2.51002e-10	1.03239e-08		277	4.46049e-08	2.25342e-10		2.6	4.56516e-11	3.50239e-07	2.15344e-13	1.21311e-09	-6.2	6.15095e-08	1.00683e-09	1.25767e-11	-3.8	1.51045e-07	2.67895e-11	8.6336e-10
73.8174	0.51475	13.8174	0.60705	42.3056	0.95688		2.4	2.26967e-06			2.4	5.07924e-11			-4.43695	0.05086	-0.77931								70	1	1.82332e-10		140	2.48329e-10	9.68821e-09		279	4.46114e-08	2.25285e-10		2.4	5.10192e-11	3.16643e-07	1.95801e-13	1.25365e-09	-6.1	5.67668e-08	1.10945e-09	1.1158e-11	-3.9	1.60615e-07	2.21653e-11	8.35315e-10
73.9168	0.51394	13.9168	0.60767	42.392	0.95641		2.2	2.08975e-06			2.2	5.00398e-11			-4.39644	0.05086	-0.78216								70.5	1	1.84742e-10		141	2.41397e-10	6.01208e-09		281	4.35012e-08	2.21552e-10		2.2	5.02632e-11	3.03126e-07	1.73073e-13	1.25025e-09	-6	4.97398e-08	1.16134e-09	9.515e-12	-4	1.74308e-07	1.99897e-11	8.47546e-10
74.0162	0.51314	14.0162	0.60828	42.4784	0.95595		2	1.90667e-06			2	4.25905e-11			-4.35699	0.05086	-0.78227								71	1	1.87442e-10		142	2.41463e-10	8.68375e-09		283	4.46929e-08	2.28362e-10		2	4.27806e-11	2.83029e-07	1.47359e-13	1.10859e-09	-5.9	3.27253e-08	1.03868e-09	8.6513e-12	-4.1	2.02477e-07	1.74307e-11	8.41513e-10
74.1156	0.51233	14.1156	0.60888	42.5648	0.95547		1.8	1.72288e-06			1.8	1.93357e-11			-4.31656	0.05086	-0.78723								71.5	1	1.90069e-10		143	2.48802e-10	7.24912e-09		285	4.64214e-08	2.3022e-10		1.8	1.9422e-11	2.54401e-07	1.30464e-13	1.35713e-09	-5.8	2.56096e-08	1.08615e-09	7.4028e-12	-4.2	2.16905e-07	1.62914e-11	8.25888e-10
74.215	0.51152	14.215	0.60948	42.6511	0.95499		1.6	1.53791e-06			1.6	2.47547e-11			-4.27582	0.05086	-0.78808								72	-10	4.51441e-06		144	2.36132e-10	9.69051e-09		287	4.43672e-08	2.2611e-10		1.6	2.48652e-11	2.10189e-07	1.02121e-13	1.08978e-09	-5.7	1.41993e-08	1.05068e-09	6.11e-12	-4.3	2.3628e-07	1.34216e-11	8.32744e-10
74.3144	0.51072	14.3144	0.61006	42.7375	0.95451		1.4	1.35043e-06			1.4	5.0384e-12			-4.23706	0.05086	-0.79262								72.5	1	1.87454e-07		145	2.45406e-10	5.4583e-09		289	4.29917e-08	2.24402e-10		1.4	5.06089e-12	2.10146e-07	9.04475e-14	1.15246e-09	-5.6	1.13931e-08	1.04453e-09	5.4525e-12	-4.4	2.47231e-07	1.16149e-11	8.40094e-10
74.4138	0.50991	14.4138	0.61064	42.8239	0.95402		1.2	1.16176e-06			1.2	2.09162e-11			-4.19693	0.05086	-0.79441								73	1	1.99641e-07		146	2.34955e-10	6.60259e-09		291	4.30281e-08	2.18985e-10		1.2	2.10096e-11	1.79314e-07	6.86041e-14	1.18581e-09	-5.5	8.04358e-09	8.99165e-10	4.1198e-12	-4.5	2.66355e-07	9.8462e-12	8.37317e-10
74.5132	0.50911	14.5132	0.61122	42.9102	0.95352		1	9.70487e-07			1	8.12378e-12			-4.15688	0.05086	-0.79283								73.5	1	1.91881e-07		147	2.4013e-10	9.49326e-09		293	4.64454e-08	2.19639e-10		1	8.16005e-12	1.61575e-07	4.71696e-14	1.08154e-09	-5.4	5.83934e-09	9.12535e-10	3.7796e-12	-4.6	2.82365e-07	8.1389e-12	7.63059e-10
74.6126	0.50831	14.6126	0.61178	42.9966	0.95302		0.8	7.78627e-07			0.8	6.84448e-12			-4.11583	0.05086	-0.79462								74	1	1.85199e-07		148	2.48588e-10	7.12973e-09		295	4.49856e-08	2.22518e-10		0.8	6.87504e-12	1.29616e-07	2.59055e-14	8.1399e-10	-5.3	5.01158e-09	6.71223e-10	3.2182e-12	-4.7	3.06887e-07	6.6812e-12	6.84402e-10
74.712	0.5075	14.712	0.61234	43.083	0.95251		0.6	5.86899e-07			0.6	1.58387e-12			-4.07806	0.05086	-0.79832								74.5	1	1.8087e-07		149	2.51158e-10	9.1202e-09		297	4.43215e-08	2.22885e-10		0.6	1.59094e-11	1.03606e-07	3.12959e-16	7.55856e-10	-5.2	4.23118e-09	6.51735e-10	2.4198e-12	-4.8	3.28415e-07	4.8598e-12	5.11814e-10
74.8114	0.5067	14.8114	0.61289	43.1694	0.952		0.4	3.9182e-07			0.4	1.88841e-11			-4.03816	0.05086	-0.798								75	1	1.74455e-07		150	2.61677e-10	6.55358e-09		299	4.4114e-08	2.2649e-10		0.4	1.89684e-11	6.55573e-08	1.09069e-14	7.06659e-10	-5.1	2.12921e-09	6.08643e-10	1.1767e-12	-4.9	3.3546e-07	3.2135e-12	2.71945e-10
74.9108	0.5059	14.9108	0.61344	43.2557	0.95148		0.2	1.94658e-07			0.2	2.18266e-11			-3.99651	0.05086	-0.798								75.5	1	1.81636e-07		151	2.60484e-10	8.24461e-09		301	4.46654e-08	2.25457e-10		0.2	2.1924e-11	3.26583e-08	3.27603e-14	5.07267e-10	-5	1.9345e-09	3.32813e-10	7.44426e-13	-5	3.68039e-07	1.3902e-12	8.0823e-11
75.0102	0.5051	15.0102	0.61397	43.3421	0.95096		0	3.94043e-11			0	2.91272e-11			-3.95813	0.05086	-0.798								76	1	1.84036e-07		152	2.51629e-10	7.11413e-09		303	4.19477e-08	2.22794e-10		0	2.92572e-11	2.36739e-10	5.36959e-14	3.59219e-13	-4.9	1.27199e-09	2.74081e-13	3.63189e-14	-5.1	4.00375e-07	2.1632e-14	1.11863e-13
75.1096	0.5043	15.1096	0.6145	43.4285	0.95043		-0.2	1.95897e-07			-0.2	1.44184e-10			-3.9164	0.05086	-0.79579								76.5	1	1.92131e-07		153	2.58537e-10	9.29165e-09		305	4.48665e-08	2.19232e-10		-0.2	1.44828e-10	3.70607e-08	7.01732e-14	7.68067e-10	-4.8	8.26876e-10	7.38533e-10	9.60541e-13	-5.2	4.30559e-07	1.2306e-12	7.45143e-11
75.209	0.5035	15.209	0.61502	43.5148	0.9499		-0.4	3.93866e-07			-0.4	8.3798e-10			-3.87733	0.05086	-0.79631								77	1	1.85932e-07		154	2.66256e-10	8.36404e-09		307	4.42848e-08	2.23449e-10		-0.4	8.41721e-10	7.61923e-08	9.74119e-14	2.48649e-09	-4.7	6.03163e-10	3.09024e-09	2.1626e-12	-5.3	4.42877e-07	2.4475e-12	1.90211e-10
75.3085	0.50272	15.3085	0.61554	43.6012	0.94936		-0.6	5.9482e-07			-0.6	2.91267e-09			-3.83667	0.05086	-0.79906								77.5	10	3.12547e-06		155	2.69983e-10	4.1729e-09		309	4.45814e-08	2.26483e-10		-0.6	2.92568e-09	1.21542e-07	1.16659e-13	7.91753e-09	-4.6	4.97292e-10	9.55401e-09	3.7594e-12	-5.4	4.64069e-07	4.525e-12	3.30736e-10
75.4079	0.50194	15.4079	0.61605	43.6876	0.94881		-0.8	7.98145e-07			-0.8	8.87e-09			-3.79799	0.05086	-0.79864								78	1	1.90632e-10		156	2.69954e-10	6.51491e-09		311	4.363e-08	2.23896e-10		-0.8	8.90959e-09	1.70208e-07	1.40659e-13	1.85887e-08	-4.5	6.08847e-10	1.68758e-08	5.4033e-12	-5.5	4.92426e-07	6.5965e-12	6.33094e-10
75.5073	0.50116	15.5073	0.61655	43.774	0.94826		-1	1.00513e-06			-1	2.27315e-08			-3.75572	0.05086	-0.79674								78.5	1	1.9215e-10		157	2.86422e-10	8.05632e-09		313	4.31063e-08	2.21824e-10		-1	2.2833e-08	2.33009e-07	1.64656e-13	3.30911e-08	-4.4	5.20312e-10	2.96711e-08	8.131e-12	-5.6	5.01505e-07	9.3629e-12	1.09505e-09
75.6067	0.50037	15.6067	0.61704	43.8603	0.94771		-1.2	1.21542e-06			-1.2	4.16963e-08			-3.71735	0.05086	-0.79621								79	1	1.92616e-10		158	3.00487e-10	6.19862e-09		315	4.55011e-08	2.23183e-10		-1.2	4.18824e-08	3.07128e-07	1.82598e-13	5.24541e-08	-4.3	5.47603e-10	4.69333e-08	8.2069e-12	-5.7	5.40731e-07	1.19356e-11	1.61023e-09
75.7061	0.49959	15.7061	0.61753	43.9467	0.94715		-1.4	1.42826e-06			-1.4	8.9376e-08			-3.67714	0.05086	-0.79357								79.5	1	1.88236e-10		159	3.06772e-10	8.58208e-09		317	4.39632e-08	2.15588e-10		-1.4	8.9775e-08	3.77962e-07	2.42412e-13	7.97181e-08	-4.2	4.65828e-10	6.77908e-08	1.31609e-11	-5.8	5.67789e-07	1.29802e-11	2.59094e-09
75.8055	0.49881	15.8055	0.618	44.0331	0.94658		-1.6	1.64945e-06			-1.6	1.83913e-07			-3.638	0.05086	-0.79631								80	1	1.88627e-10		160	2.7287e-10	4.23587e-09		319	4.40989e-08	2.21436e-10		-1.6	1.84734e-07	4.40027e-07	3.78671e-13	1.08192e-07	-4.1	5.07279e-10	8.75921e-08	1.5622e-11	-5.9	5.98417e-07	1.52082e-11	3.92111e-09
75.9049	0.49802	15.9049	0.61848	44.1194	0.94601		-1.8	1.864e-06			-1.8	2.06198e-07			-3.59833	0.05086	-0.796								80.5	1	1.85248e-10		161	2.72742e-10	7.12989e-09		321	4.50042e-08	2.22869e-10		-1.8	2.07119e-07	4.8368e-07	5.92684e-13	1.35166e-07	-4	2.68633e-10	1.19166e-07	2.00795e-11	-6	6.25691e-07	1.99695e-11	5.00042e-09
76.0043	0.49724	16.0043	0.61894	44.2058	0.94543		-2	2.08266e-06			-2	3.93073e-07			-3.55713	0.05086	-0.79177								81	1	1.94628e-10		162	2.83189e-10	8.69684e-09		323	4.39668e-08	2.1708e-10		-2	3.94828e-07	5.92022e-07	8.30477e-13	1.77932e-07	-3.9	2.61368e-10	1.58037e-07	2.57876e-11	-6.1	6.50252e-07	2.3238e-11	7.54837e-09
76.1037	0.49646	16.1037	0.6194	44.2922	0.94485		-2.2	2.29928e-06			-2.2	5.8393e-07			-3.51685	0.05086	-0.79114								81.5	1	1.95176e-10		163	2.74689e-10	6.37747e-09		325	4.37479e-08	2.1527e-10		-2.2	5.86537e-07	6.83507e-07	1.8447e-12	2.21915e-07	-3.8	2.33726e-10	2.05493e-07	2.57682e-11	-6.2	6.8629e-07	2.54373e-11	1.01834e-08
76.2031	0.49567	16.2031	0.61985	44.3786	0.94426		-2.4	2.52177e-06			-2.4	7.82038e-07			-3.47786	0.05086	-0.78005								82	1	1.83096e-10		164	2.64649e-10	7.62648e-09		327	4.44047e-08	2.16127e-10		-2.4	7.85529e-07	7.26782e-07	4.0936e-12	2.73307e-07	-3.7	2.30125e-10	2.67281e-07	2.95529e-11	-6.3	7.17355e-07	3.08613e-11	1.19853e-08
76.3025	0.49488	16.3025	0.62029	44.4649	0.94366		-2.6	2.74392e-06			-2.6	9.02249e-07			-3.43613	0.05086	-0.7772								82.5	1	1.89068e-10		165	2.90711e-10	7.1449e-09		329	4.58445e-08	2.18551e-10		-2.6	9.06277e-07	7.94656e-07	9.1122e-12	3.26143e-07	-3.6	2.03984e-10	3.36244e-07	3.53966e-11	-6.4	7.4229e-07	3.57283e-11	1.88916e-08
76.4019	0.4941	16.4019	0.62072	44.5513	0.94306		-2.8	2.96878e-06			-2.8	1.08572e-06			-3.39767	0.05086	-0.77181								83	-10	4.52135e-06		166	2.82237e-10	9.2829e-09		331	4.5153e-08	2.17844e-10		-2.8	1.09056e-06	8.50586e-07	1.61574e-11	3.94832e-07	-3.5	1.85464e-10	3.86011e-07	4.43008e-11	-6.5	7.69541e-07	3.96539e-11	2.50294e-08
76.5013	0.49331	16.5013	0.62115	44.6377	0.94246		-3	3.19085e-06			-3	1.49668e-06			-3.35739	0.05086	-0.76822								83.5	1	1.90572e-07		167	2.85778e-10	7.15945e-09		333	4.61944e-08	2.17988e-10		-3	1.50336e-06	9.67128e-07	3.54971e-11	4.5037e-07	-3.4	1.49822e-10	4.60206e-07	4.73438e-11	-6.6	7.75463e-07	4.57459e-11	3.27039e-08
76.6007	0.49253	16.6007	0.62157	44.724	0.94185		-3.2	3.40642e-06			-3.2	1.92892e-06			-3.31856	0.05086	-0.76843								84	1	1.81231e-07		168	2.91472e-10	6.55498e-09		335	4.46268e-08	2.17355e-10		-3.2	1.93753e-06	1.0393e-06	5.46907e-11	5.0736e-07	-3.3	1.52211e-10	4.97681e-07	5.81663e-11	-6.7	7.9652e-07	4.23251e-11	4.87199e-08
76.7001	0.49174	16.7001	0.62198	44.8104	0.94123		-3.4	3.6332e-06			-3.4	2.38394e-06			-3.27621	0.05086	-0.76643								84.5	1	1.92878e-07		169	2.92173e-10	9.12081e-09		337	4.29028e-08	2.22578e-10		-3.4	2.39458e-06	1.1595e-06	1.21414e-10	5.70802e-07	-3.2	1.3199e-10	5.65706e-07	7.39737e-11	-6.8	8.26425e-07	4.70882e-11	5.25984e-08
76.7995	0.49096	16.7995	0.62239	44.8968	0.94061		-3.6	3.85917e-06			-3.6	2.95122e-06			-3.23799	0.05086	-0.7659								85	1	1.82507e-07		170	2.87564e-10	8.77959e-09		339	4.43894e-08	2.20506e-10		-3.6	2.96439e-06	1.2426e-06	2.15386e-10	6.48606e-07	-3.1	1.12799e-10	6.45542e-07	9.02928e-11	-6.9	8.89539e-07	4.93202e-11	6.80981e-08
76.8989	0.49018	16.8989	0.62279	44.9832	0.93998		-3.8	4.0713e-06			-3.8	2.35974e-06			-3.19809	0.05086	-0.76252								85.5	1	1.80499e-07		171	2.90831e-10	9.23057e-09		341	4.46768e-08	2.24989e-10		-3.8	2.37027e-06	1.3271e-06	2.69465e-10	7.39366e-07	-3	9.45547e-11	7.4418e-07	9.91984e-11	-7	8.97024e-07	5.97627e-11	8.78926e-08
76.9983	0.48939	16.9983	0.62318	45.0695	0.93935		-4	4.29854e-06			-4	2.83746e-06			-3.1575	0.05086	-0.75893								86	1	1.85707e-07		172	3.02467e-10	8.51502e-09		343	4.24876e-08	2.23056e-10		-4	2.85013e-06	1.3821e-06	9.42937e-10	7.97015e-07	-2.9	7.73777e-11	8.216e-07	1.1588e-10	-7.1	9.41437e-07	7.58125e-11	1.09055e-07
77.0978	0.48861	17.0978	0.62356	45.1559	0.93871		-4.2	4.51455e-06			-4.2	2.69141e-06			-3.1179	0.05086	-0.7584								86.5	1	1.73473e-07		173	3.04868e-10	9.29472e-09		345	4.16327e-08	2.20712e-10		-4.2	2.70343e-06	1.4073e-06	1.2922e-09	8.96051e-07	-2.8	6.60929e-11	9.19743e-07	1.25178e-10	-7.2	9.63207e-07	8.12215e-11	1.60379e-07
77.1972	0.48782	17.1972	0.62394	45.2423	0.93807		-4.4	4.73152e-06			-4.4	3.83797e-06			-3.07838	0.05086	-0.7546								87	1	1.87481e-07		174	3.01684e-10	8.10197e-09		347	4.26284e-08	2.19273e-10		-4.4	3.8551e-06	1.4634e-06	1.1703e-09	9.73219e-07	-2.7	4.57205e-11	1.01269e-06	1.44767e-10	-7.3	9.83673e-07	9.67221e-11	1.75474e-07
77.2966	0.48704	17.2966	0.62431	45.3286	0.93742		-4.6	4.94379e-06			-4.6	3.53064e-06			-3.03734	0.05086	-0.74868								87.5	1	1.79102e-07		175	2.85504e-10	6.60278e-09		349	4.63839e-08	2.23058e-10		-4.6	3.5464e-06	1.5694e-06	3.2401e-09	1.04645e-06	-2.6	5.8379e-11	1.07341e-06	1.61205e-10	-7.4	1.02921e-06	1.17646e-10	1.91425e-07
77.396	0.48625	17.396	0.62467	45.415	0.93677		-4.8	5.13825e-06			-4.8	4.22818e-06			-2.9982	0.05086	-0.74383								88	1	1.84691e-07		176	3.11424e-10	6.98048e-09		351	4.57351e-08	2.22042e-10		-4.8	4.24706e-06	1.7093e-06	4.0805e-09	1.14069e-06	-2.5	5.58983e-11	1.19216e-06	1.77576e-10	-7.5	1.04633e-06	1.25756e-10	2.25062e-07
77.4954	0.48547	17.4954	0.62502	45.5014	0.93611		-5	5.3448e-06			-5	4.64015e-06			-2.95837	0.05086	-0.73939								88.5	10	3.11431e-06		177	3.01968e-10	8.51596e-09		353	4.39086e-08	2.22771e-10		-5	4.66086e-06	1.5775e-06	3.3133e-09	1.25199e-06	-2.4	6.35179e-11	1.29411e-06	1.98085e-10	-7.6	1.08165e-06	1.30553e-10	2.70068e-07
77.5948	0.48468	17.5948	0.62537	45.5878	0.93544		-5.2	5.55379e-06			-5.2	5.83874e-06			-2.91725	0.05086	-0.73812								89	1	1.92031e-10		178	3.08077e-10	7.29305e-09		355	4.6034e-08	2.26622e-10		-5.2	5.86481e-06	1.7341e-06	8.9835e-09	1.35175e-06	-2.3	5.49911e-11	1.38845e-06	2.0336e-10	-7.7	1.09678e-06	1.51889e-10	2.91761e-07
77.6942	0.4839	17.6942	0.62571	45.6741	0.93477		-5.4	5.77127e-06			-5.4	6.82128e-06			-2.87796	0.05086	-0.73295								89.5	1	1.96679e-10		179	2.76508e-10	5.01478e-09		357	4.62072e-08	2.29841e-10		-5.4	6.85173e-06	1.7354e-06	1.1632e-08	1.44465e-06	-2.2	5.00119e-11	1.49323e-06	2.29495e-10	-7.8	1.11127e-06	1.66051e-10	3.13261e-07
77.7936	0.48311	17.7936	0.62604	45.7605	0.93409		-5.6	5.95017e-06			-5.6	6.96748e-06			-2.83836	0.05086	-0.72988								90	1	2.0316e-10		180	2.85977e-10	7.68171e-09		359	4.44817e-08	2.31993e-10		-5.6	6.99859e-06	1.8536e-06	1.44593e-08	1.56009e-06	-2.1	4.42407e-11	1.61587e-06	2.5361e-10	-7.9	1.12178e-06	1.80046e-10	3.72728e-07
77.893	0.48233	17.893	0.62637	45.8469	0.93341		-5.8	6.16857e-06			-5.8	7.59774e-06			-2.79846	0.05086	-0.73252								90.5	1	1.91571e-10		181	2.98002e-10	8.4795e-09		361	4.5626e-08	2.26821e-10		-5.8	7.63166e-06	1.9446e-06	1.47105e-08	1.64493e-06	-2	4.34951e-11	1.71059e-06	3.11601e-10	-8	1.16958e-06	1.84662e-10	4.32718e-07
77.9924	0.48154	17.9924	0.62669	45.9332	0.93273		-6	6.36918e-06			-6	7.97187e-06			-2.75826	0.05086	-0.73105								91	1	1.94459e-10		182	2.60964e-10	8.63714e-09		363	4.47997e-08	2.25357e-10		-6	8.00746e-06	2.0406e-06	1.56724e-08	1.74075e-06	-1.9	4.22627e-11	1.81503e-06	3.38727e-10	-8.1	1.20296e-06	2.184e-10	4.62618e-07
78.0918	0.48076	18.0918	0.627	46.0196	0.93203		-6.2	6.57114e-06			-6.2	8.43578e-06			-2.71828	0.05086	-0.72904								91.5	1	1.85582e-10		183	2.90734e-10	6.33067e-09		365	4.42244e-08	2.22347e-10		-6.2	8.47344e-06	2.2501e-06	1.98527e-08	1.83167e-06	-1.8	4.35081e-11	1.90508e-06	3.56493e-10	-8.2	1.19488e-06	2.34189e-10	5.30336e-07
78.1912	0.47997	18.1912	0.6273	46.106	0.93134		-6.4	6.76282e-06			-6.4	8.72435e-06			-2.67693	0.05086	-0.72355								92	1	1.81881e-10		184	2.80459e-10	5.10432e-09		367	4.55172e-08	2.21175e-10		-6.4	8.7633e-06	2.3421e-06	2.7738e-08	1.92696e-06	-1.7	3.40136e-11	1.98625e-06	4.22468e-10	-8.3	1.226e-06	2.40526e-10	5.58707e-07
78.2906	0.47919	18.2906	0.6276	46.1924	0.93063		-6.6	6.96178e-06			-6.6	1.02292e-05			-2.63824	0.05086	-0.7264								92.5	1	1.84753e-10		185	2.78646e-10	5.41666e-09		369	4.56458e-08	2.18844e-10		-6.6	1.02749e-05	2.4159e-06	3.44023e-08	2.02639e-06	-1.6	2.9793e-11	2.08949e-06	4.69181e-10	-8.4	1.26678e-06	2.74301e-10	6.18853e-07
78.39	0.4784	18.39	0.62789	46.2787	0.92992		-6.8	7.11975e-06			-6.8	1.1053e-05			-2.59804	0.05086	-0.72418								93	1	1.84318e-10		186	2.95845e-10	7.68564e-09		371	4.5581e-08	2.20014e-10		-6.8	1.11023e-05	2.4839e-06	3.40173e-08	2.11314e-06	-1.5	2.69562e-11	2.17328e-06	4.87307e-10	-8.5	1.31246e-06	2.82278e-10	6.66729e-07
78.4894	0.47718	18.4894	0.62817	46.3651	0.92921		-7	7.31295e-06			-7	1.11046e-05			-2.55829	0.05086	-0.72144								93.5	1	1.78065e-10		187	2.90901e-10	6.29398e-09		373	4.45586e-08	2.16155e-10		-7	1.11541e-05	2.5651e-06	3.99454e-08	2.20391e-06	-1.4	3.19903e-11	2.2402e-06	5.06387e-10	-8.6	1.34101e-06	3.26753e-10	7.49154e-07
78.5888	0.47596	18.5888	0.62844	46.4515	0.92849		-7.2	7.49491e-06			-7.2	1.22317e-05			-2.5177	0.05086	-0.71668								94	-10	4.51243e-06		188	2.75943e-10	7.51136e-09		375	4.78645e-08	2.17489e-10		-7.2	1.22863e-05	2.735e-06	4.79035e-08	2.30079e-06	-1.3	2.53975e-11	2.32943e-06	5.8748e-10	-8.7	1.37528e-06	3.62858e-10	7.67008e-07
78.6882	0.47473	18.6882	0.62871	46.5378	0.92776		-7.4	7.68102e-06			-7.4	1.26957e-05			-2.4781	0.05086	-0.7189								94.5	1	1.90621e-07		189	2.67382e-10	5.15104e-09		377	4.44952e-08	2.18179e-10		-7.4	1.27524e-05	2.7342e-06	5.82217e-08	2.39358e-06	-1.2	2.17854e-11	2.42088e-06	6.61724e-10	-8.8	1.40233e-06	3.56287e-10	8.45024e-07
78.7876	0.4735	18.7876	0.62897	46.6242	0.92703		-7.6	7.85304e-06			-7.6	1.32806e-05			-2.43744	0.05086	-0.71763								95	1	1.93527e-07		190	2.70177e-10	5.21019e-09		379	4.69963e-08	2.20822e-10		-7.6	1.33399e-05	2.8858e-06	7.17784e-08	2.46328e-06	-1.1	2.1422e-11	2.50663e-06	7.03027e-10	-8.9	1.4306e-06	3.85222e-10	9.19156e-07
78.8871	0.47227	18.8871	0.62922	46.7106	0.9263		-7.8	8.0704e-06			-7.8	1.36771e-05			-2.39815	0.05086	-0.71584								95.5	1	1.88628e-07		191	2.76771e-10	9.24033e-09		381	4.74846e-08	2.20344e-10		-7.8	1.37381e-05	2.9179e-06	8.45135e-08	2.54494e-06	-1	1.74294e-11	2.59279e-06	8.58078e-10	-9	1.46068e-06	3.98198e-10	9.55712e-07
78.9865	0.47104	18.9865	0.62947	46.797	0.92555		-8	8.22758e-06			-8	1.36531e-05			-2.35832	0.05086	-0.71204								96	1	1.81098e-07		192	2.84282e-10	5.32744e-09		383	4.71132e-08	2.18495e-10		-8	1.37141e-05	3.0062e-06	8.20659e-08	2.63806e-06	-0.9	1.69301e-11	2.67861e-06	9.92908e-10	-9.1	1.50168e-06	4.35134e-10	1.00915e-06
79.0859	0.46982	19.0859	0.62971	46.8833	0.92481		-8.2	8.40798e-06			-8.2	1.38616e-05			-2.31781	0.05086	-0.71668								96.5	1	1.94327e-07		193	2.87278e-10	9.79722e-09		385	4.38569e-08	2.20277e-10		-8.2	1.39235e-05	3.1309e-06	1.01972e-07	2.71477e-06	-0.8	1.94888e-11	2.76844e-06	1.0425e-09	-9.2	1.54184e-06	4.37859e-10	1.13038e-06
79.1853	0.46859	19.1853	0.62994	46.9697	0.92405		-8.4	8.57254e-06			-8.4	1.42903e-05			-2.27821	0.05086	-0.71552								97	1	1.91378e-07		194	2.90317e-10	4.57575e-09		387	4.77375e-08	2.16636e-10		-8.4	1.43541e-05	3.2412e-06	1.0047e-07	2.80231e-06	-0.7	1.63739e-11	2.85431e-06	1.1585e-09	-9.3	1.56091e-06	5.13408e-10	1.1407e-06
79.2847	0.46736	19.2847	0.63016	47.0561	0.9233		-8.6	8.7294e-06			-8.6	1.69318e-05			-2.23793	0.05086	-0.71256								97.5	1	1.84762e-07		195	3.0407e-10	4.67325e-09		389	4.6747e-08	2.2118e-10		-8.6	1.70074e-05	3.2862e-06	9.78825e-08	2.89473e-06	-0.6	1.38817e-11	2.94689e-06	1.3738e-09	-9.4	1.61286e-06	5.23021e-10	1.20417e-06
79.3841	0.46613	19.3841	0.63038	47.1424	0.92253		-8.8	8.90043e-06			-8.8	1.68233e-05			-2.19856	0.05086	-0.71161								98	1	1.87243e-07		196	3.08856e-10	7.69071e-09		391	4.62236e-08	2.24635e-10		-8.8	1.68984e-05	3.3514e-06	1.00816e-07	2.99208e-06	-0.5	1.096e-11	3.03354e-06	1.4496e-09	-9.5	1.63797e-06	5.39119e-10	1.32108e-06
79.4835	0.4649	19.4835	0.63058	47.2288	0.92176		-9	9.06168e-06			-9	1.74428e-05			-2.15866	0.05086	-0.71119								98.5	1	1.97366e-07		197	2.90606e-10	6.87862e-09		393	4.67456e-08	2.2003e-10		-9	1.75206e-05	3.4199e-06	9.89712e-08	3.03544e-06	-0.4	9.84803e-12	3.10174e-06	1.5013e-09	-9.6	1.66361e-06	6.47326e-10	1.3792e-06
79.5829	0.46367	19.5829	0.63079	47.3152	0.92099		-9.2	9.23392e-06			-9.2	1.811e-05			-2.11861	0.05086	-0.71066								99	1	1.92548e-07		198	2.84509e-10	5.79243e-09		395	4.63174e-08	2.23376e-10		-9.2	1.81908e-05	3.4177e-06	1.12812e-07	3.10553e-06	-0.3	8.01696e-12	3.20259e-06	1.6778e-09	-9.7	1.70749e-06	5.93007e-10	1.4372e-06
79.6823	0.46244	19.6823	0.63098	47.4016	0.92021		-9.4	9.38728e-06			-9.4	1.9031e-05			-2.07825	0.05086	-0.68669								99.5	10	3.11247e-06		199	2.871e-10	6.43108e-09		397	4.33402e-08	2.20501e-10		-9.4	1.9116e-05	3.4935e-06	9.63067e-08	3.21873e-06	-0.2	6.3668e-12	3.28426e-06	1.8342e-09	-9.8	1.73901e-06	6.38783e-10	1.52135e-06
79.7817	0.46143	19.7817	0.63117	47.4879	0.91942		-9.6	9.54831e-06			-9.6	2.04521e-05			-2.03857	0.05086	-0.7095								100	1	1.93973e-10		200	2.92905e-10	7.73046e-09		399	4.37159e-08	2.2314e-10		-9.6	2.05434e-05	3.4264e-06	1.40636e-07	3.27828e-06	-0.1	5.0705e-12	3.36386e-06	1.9752e-09	-9.9	1.77272e-06	6.676e-10	1.60522e-06
79.8811	0.46047	19.8811	0.63135	47.5743	0.91863		-9.8	9.71921e-06			-9.8	2.21939e-05			-1.99791	0.05086	-0.70475								100.5	1	1.89546e-10		201	2.92489e-10	8.14086e-09		401	4.71605e-08	2.17793e-10		-9.8	2.2293e-05	3.6177e-06	1.46861e-07	3.34486e-06	0	2.58246e-14	3.42282e-06	1.9626e-09	-10	1.80822e-06	7.15744e-10	1.68928e-06
79.9805	0.45952	19.9805	0.63152	47.6607	0.91783		-10	9.89285e-06			-10	2.19072e-05			-1.95915	0.05086	-0.70454								101	1	1.93967e-10		202	2.94442e-10	8.60783e-09		403	4.55527e-08	2.2506e-10		-10	2.2005e-05	3.5798e-06	1.57148e-07	3.43669e-06	0.1	2.20786e-11	3.51473e-06	2.1179e-09	-9.9	1.74542e-06	7.69366e-10	1.78191e-06
80.0799	0.45856	20.0799	0.63168	47.747	0.91703		--	--							-1.9178	0.05086	-0.6981								101.5	1	1.87578e-10		203	2.99282e-10	6.3537e-09		405	4.93012e-08	2.21378e-10							0.2	9.39212e-11		--	-9.8	1.71787e-06	--
80.1793	0.4576	20.1793	0.63184	47.8334	0.91623		--	--							-1.87752	0.05086	-0.69746								102	1	1.90424e-10		204	3.0446e-10	7.40555e-09		407	4.51298e-08	2.2499e-10							0.3	2.87707e-10		--	-9.7	1.67002e-06	--
80.2787	0.45664	20.2787	0.63199	47.9198	0.91541		--	--							-1.83708	0.05086	-0.69662								102.5	1	1.8966e-10		205	3.02005e-10	5.67728e-09		409	4.51586e-08	2.21866e-10							0.4	7.70231e-10		--	-9.6	1.62595e-06	--
80.3781	0.45569	20.3781	0.63214	48.0062	0.91459		--	--							-1.79794	0.05086	-0.69482								103	1	1.95838e-10		206	3.23789e-10	5.7971e-09		411	4.67191e-08	2.2698e-10							0.5	1.56025e-09		--	-9.5	1.59007e-06	--
80.4775	0.45473	20.4775	0.63227	48.0925	0.91377		--	--							-1.7585	0.05086	-0.68944								103.5	1	1.8472e-10		207	2.99642e-10	2.33152e-09		413	4.85484e-08	2.26698e-10							0.6	2.84009e-09		--	-9.4	1.56609e-06	--
80.5769	0.45377	20.5769	0.6324	48.1789	0.91294		--	--							-1.71837	0.05086	-0.6831								104	1	1.89928e-10		208	3.08843e-10	6.6926e-09		415	4.8165e-08	2.25919e-10							0.7	4.50554e-09		--	-9.3	1.53174e-06	--
80.6764	0.45281	20.6764	0.63252	48.2653	0.91211		--	--							-1.67862	0.05086	-0.67972								104.5	1	1.89536e-10		209	3.10021e-10	3.57607e-09		417	4.7896e-08	2.2653e-10							0.8	6.61054e-09		--	-9.2	1.489e-06	--
80.7758	0.45186	20.7758	0.63264	48.3516	0.91127		--	--							-1.63818	0.05086	-0.67391								105	-10	4.53164e-06		210	3.08166e-10	7.3695e-09		419	4.37413e-08	2.25549e-10							0.9	9.42437e-09		--	-9.1	1.4433e-06	--
80.8752	0.4509	20.8752	0.63274	48.438	0.91042		--	--							-1.5992	0.05086	-0.67021								105.5	1	1.85823e-07		211	3.11151e-10	5.61039e-09		421	4.26972e-08	2.27171e-10							1	1.26698e-08		--	-9	1.40237e-06	--
80.9746	0.44994	20.9746	0.63284	48.5244	0.90957		--	--							-1.55899	0.05086	-0.66747								106	1	1.97672e-07		212	3.15175e-10	4.42412e-09		423	4.15888e-08	2.24139e-10							1.1	1.66558e-08		--	-8.9	1.35867e-06	--
81.074	0.44899	21.074	0.63293	48.6108	0.90871		--	--							-1.51794	0.05086	-0.66483								106.5	1	1.98927e-07		213	3.06547e-10	9.42914e-09		425	4.54672e-08	2.22642e-10							1.2	2.12551e-08		--	-8.8	1.32399e-06	--
81.1734	0.44803	21.1734	0.63302	48.6971	0.90785		--	--							-1.47797	0.05086	-0.66356								107	1	1.9634e-07		214	2.98853e-10	5.00996e-09		427	4.49574e-08	2.18936e-10							1.3	2.61469e-08		--	-8.7	1.287e-06	--
81.2728	0.44708	21.2728	0.6331	48.7835	0.90698		--	--							-1.43761	0.05086	-0.65395								107.5	1	1.8139e-07		215	3.00328e-10	6.61303e-09		429	4.52413e-08	2.18078e-10							1.4	3.15402e-08		--	-8.6	1.25383e-06	--
81.3722	0.44612	21.3722	0.63317	48.8699	0.90611		--	--							-1.39793	0.05086	-0.65057								108	1	1.86216e-07		216	3.09269e-10	7.07224e-09		431	4.60856e-08	2.22534e-10							1.5	3.74543e-08		--	-8.5	1.19637e-06	--
81.4716	0.44517	21.4716	0.63323	48.9562	0.90523		--	--							-1.35902	0.05086	-0.64909								108.5	1	1.95854e-07		217	3.07842e-10	6.02528e-09		433	4.38258e-08	2.20689e-10							1.6	4.37743e-08			-8.4	1.16445e-06
81.571	0.44421	21.571	0.63329	49.0426	0.90435		--	--							-1.31844	0.05086	-0.64423								109	1	1.94413e-07		218	2.85429e-10	6.28e-09		435	4.58293e-08	2.21648e-10							1.7	5.01923e-08			-8.3	1.1066e-06
81.6704	0.44326	21.6704	0.63334	49.129	0.90346										-1.27792	0.05086	-0.63853								109.5	1	1.89319e-07		219	2.94739e-10	7.12455e-09		437	4.31746e-08	2.26397e-10							1.8	5.74475e-08			-8.2	1.07611e-06
81.7698	0.4423	21.7698	0.63338	49.2154	0.90256										-1.23779	0.05086	-0.63283								110	1	1.92871e-07		220	3.20148e-10	2.17557e-09		439	4.46948e-08	2.24798e-10							1.9	6.50624e-08			-8.1	1.04822e-06
81.8692	0.44135	21.8692	0.63341	49.3017	0.90166										-1.19804	0.05086	-0.62691								110.5	10	3.09531e-06		221	3.2334e-10	6.81699e-09		441	4.57836e-08	2.2639e-10							2	7.32364e-08			-8	1.02145e-06
81.9686	0.44039	21.9686	0.63344	49.3881	0.90076										-1.15959	0.05086	-0.62195								111	1	2.10853e-10		222	3.11396e-10	5.42977e-09		443	4.68499e-08	2.23286e-10							2.1	8.16867e-08			-7.9	9.85228e-07
82.068	0.43944	22.068	0.63346	49.4745	0.89984										-1.11794	0.05086	-0.61709								111.5	1	2.04557e-10		223	3.28447e-10	9.7233e-09		445	4.42913e-08	2.25752e-10							2.2	9.03486e-08			-7.8	9.52299e-07
82.1674	0.43849	22.1674	0.63347	49.5608	0.89893										-1.07826	0.05086	-0.61339								112	1	2.02944e-10		224	3.01068e-10	5.41106e-09		447	4.53588e-08	2.27769e-10							2.3	9.8749e-08			-7.7	9.09304e-07
82.2668	0.43753	22.2668	0.63347	49.6472	0.898										-1.03973	0.05086	-0.61075								112.5	1	2.08488e-10		225	2.93092e-10	7.39271e-09		449	4.66514e-08	2.28825e-10							2.4	1.08554e-07			-7.6	8.56773e-07
82.3662	0.43658	22.3662	0.63347	49.7336	0.89708										-0.99869	0.05086	-0.60737								113	1	2.02682e-10		226	3.11796e-10	4.70785e-09		451	4.32549e-08	2.22922e-10							2.5	1.17482e-07			-7.5	8.24159e-07
82.4657	0.43563	22.4657	0.63346	49.82	0.89614										-0.95795	0.05086	-0.60452								113.5	1	1.9964e-10		227	3.12497e-10	6.22607e-09		453	4.67574e-08	2.20492e-10							2.6	1.26858e-07			-7.4	8.12804e-07
82.5651	0.43467	22.5651	0.63344	49.9063	0.8952										-0.91888	0.05086	-0.59766								114	1	1.92505e-10		228	3.04638e-10	4.05515e-09		455	4.53831e-08	2.19991e-10							2.7	1.36496e-07			-7.3	7.61201e-07
82.6645	0.43372	22.6645	0.63342	49.9927	0.89426										-0.87761	0.05086	-0.59882								114.5	1	1.92891e-10		229	3.02804e-10	5.45025e-09		457	4.67415e-08	2.26246e-10							2.8	1.47075e-07			-7.2	7.30131e-07
82.7639	0.43277	22.7639	0.63339	50.0791	0.89331										-0.8387	0.05086	-0.59576								115	1	2.08081e-10		230	3.10021e-10	5.08129e-09		459	4.32145e-08	2.21193e-10							2.9	1.58657e-07			-7.1	6.86512e-07
82.8633	0.43182	22.8633	0.63335	50.1655	0.89236										-0.79834	0.05086	-0.59174								115.5	1	2.14947e-10		231	3.07938e-10	6.25424e-09		461	4.73852e-08	2.22184e-10							3	1.69069e-07			-7	6.42492e-07
82.9627	0.43071	22.9627	0.6333	50.2518	0.8914										-0.7618	0.05086	-0.58889								116	-10	3.52306e-06		232	2.97501e-10	5.41496e-09		463	4.65728e-08	2.21324e-10							3.1	1.79222e-07			-6.9	6.11607e-07
83.0621	0.42959	23.0621	0.63325	50.3382	0.89043										-0.71953	0.05086	-0.58192								116.5	1	1.97845e-07		233	3.14131e-10	4.59718e-09		465	4.65868e-08	2.20566e-10							3.2	1.90504e-07			-6.8	5.77731e-07
83.1615	0.42847	23.1615	0.63319	50.4246	0.88946										-0.68001	0.05086	-0.58002								117	1	1.85098e-07		234	3.17678e-10	6.5508e-09		467	4.63669e-08	2.26174e-10							3.3	2.01162e-07			-6.7	5.3662e-07
83.2609	0.42735	23.2609	0.63312	50.5109	0.88848										-0.63995	0.05086	-0.57463								117.5	1	1.86687e-07		235	3.22562e-10	7.29694e-09		469	4.68223e-08	2.23046e-10							3.4	2.13044e-07			-6.6	4.95275e-07
83.3603	0.42623	23.3603	0.63305	50.5973	0.8875										-0.59837	0.05086	-0.57147								118	1	1.84105e-07		236	3.08259e-10	5.0643e-09		471	4.91135e-08	2.22702e-10							3.5	2.24376e-07			-6.5	4.75496e-07
83.4597	0.4251	23.4597	0.63296	50.6837	0.88651										-0.55901	0.05086	-0.56777								118.5	1	1.98692e-07		237	3.03042e-10	6.518e-09		473	4.90071e-08	2.21904e-10							3.6	2.35546e-07			-6.4	4.36843e-07
83.5591	0.42397	23.5591	0.63287	50.7701	0.88552										-0.51964	0.05086	-0.56566								119	1	1.94412e-07		238	3.168e-10	7.03563e-09		475	4.85252e-08	2.20004e-10							3.7	2.47401e-07			-6.3	4.06385e-07
83.6585	0.42285	23.6585	0.63278	50.8564	0.88452										-0.47958	0.05086	-0.56376								119.5	1	2.06281e-07		239	3.02827e-10	5.94369e-09		477	4.89335e-08	2.1781e-10							3.8	2.59356e-07			-6.2	3.72471e-07
83.7579	0.42172	23.7579	0.63267	50.9428	0.88351										-0.439	0.05086	-0.56017								120	1	1.99036e-07		240	3.02456e-10	4.21895e-09		479	4.87449e-08	2.21731e-10							3.9	2.70386e-07			-6.1	3.52726e-07
83.8573	0.42059	23.8573	0.63256	51.0292	0.8825										-0.40047	0.05086	-0.5608								120.5	1	1.96887e-07		241	3.20904e-10	6.21034e-09		481	4.90754e-08	2.19301e-10							4	2.80908e-07			-6	3.14566e-07
83.9567	0.41946	23.9567	0.63244	51.1155	0.88149										-0.35843	0.05086	-0.55647								121	1	1.99682e-07		242	3.15258e-10	6.34981e-09		483	4.74652e-08	2.21867e-10							4.1	2.93317e-07			-5.9	2.86797e-07
84.0561	0.41833	24.0561	0.63231	51.2019	0.88047										-0.31883	0.05086	-0.557								121.5	10	3.10745e-06		243	3.18915e-10	9.27157e-09		485	4.73986e-08	2.17192e-10							4.2	3.04451e-07			-5.8	2.73269e-07
84.1555	0.41719	24.1555	0.63218	51.2883	0.87944										-0.27939	0.05086	-0.55531								122	1	1.81425e-10		244	3.36528e-10	8.55483e-09		487	4.81544e-08	2.23645e-10							4.3	3.14124e-07			-5.7	2.41394e-07
84.255	0.41606	24.255	0.63204	51.3747	0.87841										-0.23903	0.05086	-0.55003								122.5	1	1.84587e-10		245	3.29908e-10	7.29972e-09		489	4.83773e-08	2.25768e-10							4.4	3.27109e-07			-5.6	2.26982e-07
84.3544	0.41492	24.3544	0.63189	51.461	0.87737										-0.20027	0.05086	-0.54591								123	1	1.90223e-10		246	2.96363e-10	2.56342e-09		491	4.69658e-08	2.25324e-10							4.5	3.38953e-07			-5.5	1.98723e-07
84.4538	0.41379	24.4538	0.63174	51.5474	0.87633										-0.15892	0.05086	-0.54042								123.5	1	1.86876e-10		247	3.00946e-10	6.6389e-09		493	4.58543e-08	2.25303e-10							4.6	3.51353e-07			-5.4	1.89589e-07
84.5532	0.41265	24.5532	0.63157	51.6338	0.87528										-0.11871	0.05086	-0.5383								124	1	1.84406e-10		248	3.13216e-10	4.36042e-09		495	4.8731e-08	2.27482e-10							4.7	3.63219e-07			-5.3	1.79274e-07
84.6526	0.41151	24.6526	0.6314	51.7201	0.87423										-0.0808	0.05086	-0.53704								124.5	1	1.89979e-10		249	3.43044e-10	9.21621e-09		497	4.74989e-08	2.27874e-10							4.8	3.75321e-07			-5.2	1.62369e-07
84.752	0.41037	24.752	0.63123	51.8065	0.87317										-0.03891	0.05086	-0.51475								125	1	1.9086e-10		250	3.21531e-10	5.04873e-09		499	4.627e-08	2.25829e-10							4.9	3.88424e-07			-5.1	1.42437e-07
84.8514	0.40923	24.8514	0.63104	51.8929	0.8721										0.00114	0.05086	-0.53925								125.5	1	1.85317e-10		251	3.09625e-10	8.93743e-09		501	4.80071e-08	2.24444e-10							5	3.99245e-07			-5	1.33813e-07
84.9508	0.40809	24.9508	0.63055	51.9793	0.87108										0.03922	0.05086	-0.52521								126	1	1.83126e-10		252	3.0483e-10	8.14454e-09		503	4.44104e-08	2.24325e-10							5.1	4.10727e-07			-4.9	1.16565e-07
85.0502	0.40695	25.0502	0.63005	52.0656	0.87005										0.08018	0.05086	-0.52457								126.5	1	1.89135e-10		253	3.22033e-10	9.51974e-09		505	4.72117e-08	2.28512e-10							5.2	4.22812e-07			-4.8	1.08121e-07
85.1496	0.4058	25.1496	0.62955	52.152	0.86901										0.11871	0.05086	-0.52468								127	-10	3.5718e-06		254	3.21847e-10	3.99153e-09		507	4.72191e-08	2.29916e-10							5.3	4.35105e-07			-4.7	9.31764e-08
85.249	0.40466	25.249	0.62903	52.2384	0.86795										0.15999	0.05086	-0.52352								127.5	1	1.91857e-07		255	3.15539e-10	9.58603e-09		509	4.86419e-08	2.27603e-10							5.4	4.47917e-07			-4.6	8.04752e-08
85.3484	0.40351	25.3484	0.62851	52.3247	0.86689										0.20035	0.05086	-0.52003								128	1	2.03663e-07		256	3.2054e-10	4.58502e-09		511	4.67937e-08	2.26712e-10							5.5	4.60161e-07			-4.5	8.10456e-08
85.4478	0.40236	25.4478	0.62798	52.4111	0.86582										0.23895	0.05086	-0.51306								128.5	1	1.97951e-07		257	3.19721e-10	7.7058e-09		513	4.77677e-08	2.33226e-10							5.6	4.71259e-07			-4.4	6.56076e-08
85.5472	0.40121	25.5472	0.62744	52.4975	0.86474										0.27954	0.05086	-0.50789								129	1	2.0424e-07		258	3.15727e-10	1.0616e-08		515	4.8377e-08	2.32417e-10							5.7	4.82422e-07			-4.3	5.82847e-08
85.6466	0.40006	25.6466	0.62689	52.5839	0.86365										0.3196	0.05086	-0.50335								129.5	1	1.9845e-07		259	3.30553e-10	6.53008e-09		517	4.81487e-08	2.31132e-10							5.8	4.94652e-07			-4.2	5.01896e-08
85.746	0.39891	25.746	0.62633	52.6702	0.86255										0.35904	0.05086	-0.49479								130	1	1.99445e-07		260	3.36785e-10	6.20633e-09		519	4.85387e-08	2.29913e-10							5.9	5.00006e-07			-4.1	4.1948e-08
85.8454	0.39776	25.8454	0.62577	52.7566	0.86145										0.39749	0.05086	-0.49289								130.5	1	1.95647e-07		261	3.26866e-10	6.73579e-09		521	4.65227e-08	2.27858e-10							6	5.11558e-07			-4	3.66768e-08
85.9448	0.39661	25.9448	0.6252	52.843	0.86033										0.43968	0.05086	-0.48846								131	1	2.03373e-07		262	3.2068e-10	9.70698e-09		523	4.61087e-08	2.25283e-10							6.1	5.24921e-07			-3.9	3.02478e-08
86.0443	0.39545	26.0443	0.62462	52.9293	0.8592										0.4805	0.05086	-0.48402								131.5	1	2.04496e-07		263	3.0898e-10	5.20343e-09		525	4.78613e-08	2.28651e-10							6.2	5.37755e-07			-3.8	2.49301e-08
86.1437	0.39443	26.1437	0.62403	53.0157	0.85806										0.51865	0.05086	-0.47737								132	1	2.05457e-07		264	2.99628e-10	7.18915e-09		527	4.8429e-08	2.29749e-10							6.3	5.52288e-07			-3.7	2.01083e-08
86.2431	0.39341	26.2431	0.62343	53.1021	0.85692										0.55946	0.05086	-0.47652								132.5	10	3.11842e-06		265	2.80949e-10	7.80644e-09		529	4.95245e-08	2.22863e-10							6.4	5.62633e-07			-3.6	1.51457e-08
86.3425	0.39238	26.3425	0.62283	53.1885	0.85576										0.59814	0.05086	-0.47642								133	1	1.96861e-10		266	2.81657e-10	5.26656e-09		531	4.70218e-08	2.2567e-10							6.5	5.74188e-07			-3.5	1.04554e-08
86.4419	0.39136	26.4419	0.62222	53.2748	0.85459										0.6398	0.05086	-0.47325								133.5	1	1.97265e-10		267	2.80121e-10	6.57867e-09		533	4.78384e-08	2.2679e-10							6.6	5.87535e-07			-3.4	8.6864e-09
86.5413	0.39034	26.5413	0.6216	53.3612	0.85342										0.6794	0.05086	-0.46966								134	1	1.88941e-10		268	2.78996e-10	5.59303e-09		535	4.7508e-08	2.27226e-10							6.7	5.96998e-07			-3.3	6.53759e-09
86.6407	0.38932	26.6407	0.62097	53.4476	0.85223										0.71915	0.05086	-0.46395								134.5	1	1.92709e-10		269	2.74021e-10	6.18595e-09		537	4.6489e-08	2.23775e-10							6.8	6.11434e-07			-3.2	5.23219e-09
86.7401	0.38831	26.7401	0.62034	53.5339	0.85104										0.75905	0.05086	-0.45667								135	1	1.98884e-10		270	2.65509e-10	5.2029e-09		539	4.60557e-08	2.28779e-10							6.9	6.23528e-07			-3.1	3.86582e-09
86.8395	0.38729	26.8395	0.6197	53.6203	0.84983										0.79865	0.05086	-0.45392								135.5	1	1.96779e-10		271	2.97145e-10	7.18157e-09		541	4.74335e-08	2.25121e-10							7	6.35959e-07			-3	3.18178e-09
86.9389	0.38627	26.9389	0.61905	53.7067	0.84862										0.83794	0.05086	-0.44579								136	1	1.99076e-10		272	2.90517e-10	5.78402e-09		543	4.47782e-08	2.30209e-10							7.1	6.45318e-07			-2.9	2.4842e-09
87.0383	0.38525	27.0383	0.61839	53.7931	0.84739										0.87898	0.05086	-0.43935								136.5	1	1.966e-10		273	3.14862e-10	6.46147e-09		545	4.99086e-08	2.32792e-10							7.2	6.5745e-07			-2.8	1.67325e-09
87.1377	0.38423	27.1377	0.61773	53.8794	0.84616										0.91949	0.05086	-0.43766								137	1	1.94364e-10		274	3.27603e-10	1.06743e-08		547	4.68241e-08	2.30556e-10							7.3	6.69807e-07			-2.7	1.28357e-09
87.2371	0.38321	27.2371	0.61706	53.9658	0.84491										0.95932	0.05086	-0.43069								137.5	1	2.0208e-10		275	2.98103e-10	7.85105e-09		549	4.89495e-08	2.27718e-10							7.4	6.83306e-07			-2.6	8.94624e-10
87.3365	0.3822	27.3365	0.61638	54.0522	0.84366										0.99846	0.05086	-0.42614								138	-10	3.52205e-06		276	3.19481e-10	7.94635e-09		551	4.85411e-08	2.22083e-10							7.5	6.979e-07			-2.5	6.30367e-10
87.4359	0.38118	27.4359	0.61569	54.1385	0.8424										1.03882	0.05086	-0.42361								138.5	1	1.97428e-07		277	3.03975e-10	3.56658e-09		553	4.6366e-08	2.21632e-10							7.6	7.07148e-07			-2.4	4.36488e-10
87.5353	0.38016	27.5353	0.615	54.2249	0.84112										1.07941	0.05086	-0.41886								139	1	1.91911e-07		278	2.80765e-10	5.98578e-09		555	4.70826e-08	2.23105e-10							7.7	7.18834e-07			-2.3	3.83931e-10
87.6347	0.37915	27.6347	0.6143	54.3113	0.83984										1.119	0.05086	-0.41463								139.5	1	1.91475e-07		279	2.66859e-10	8.58684e-09		557	4.98486e-08	2.21991e-10							7.8	7.30624e-07			-2.2	2.84641e-10
87.7341	0.37813	27.7341	0.61359	54.3977	0.83855										1.15883	0.05086	-0.41358								140	1	1.79991e-07		280	2.85064e-10	6.76949e-09		559	4.99639e-08	2.29422e-10							7.9	7.44416e-07			-2.1	1.82898e-10
87.8336	0.37712	27.8336	0.61288	54.484	0.83724										1.19926	0.05086	-0.40882								140.5	1	1.91468e-07		281	2.81697e-10	7.31191e-09		561	4.66879e-08	2.30104e-10							8	7.53743e-07			-2	1.32691e-10
87.933	0.3761	27.933	0.61216	54.5704	0.83593										1.2384	0.05086	-0.40407								141	1	1.88544e-07		282	2.74787e-10	6.15377e-09		563	4.73467e-08	2.34382e-10							8.1	7.64812e-07			-1.9	9.48897e-11
88.0324	0.37509	28.0324	0.61143	54.6568	0.83461										1.27869	0.05086	-0.39953								141.5	1	1.86481e-07		283	2.80765e-10	7.65507e-09		565	4.66914e-08	2.27103e-10							8.2	7.76035e-07			-1.8	6.73911e-11
88.1318	0.37407	28.1318	0.6107	54.7431	0.83327										1.31721	0.05086	-0.39573								142	1	2.00237e-07		284	2.71333e-10	5.96317e-09		567	4.62061e-08	2.30199e-10							8.3	7.8839e-07			-1.7	5.78243e-11
88.2312	0.37306	28.2312	0.60996	54.8295	0.83193										1.35811	0.05086	-0.39277								142.5	1	1.93968e-07		285	2.60654e-10	7.11258e-09		569	4.81644e-08	2.33928e-10							8.4	8.01602e-07			-1.6	4.36725e-11
88.3306	0.37205	28.3306	0.60921	54.9159	0.83058										1.39763	0.05086	-0.38844								143	1	1.97562e-07		286	2.69077e-10	8.70344e-09		571	4.92385e-08	2.30364e-10							8.5	8.13114e-07			-1.5	2.96217e-11
88.43	0.37103	28.43	0.60846	55.0023	0.82922										1.4389	0.05086	-0.38337								143.5	10	1.12182e-06		287	2.6622e-10	7.04816e-09		573	4.70875e-08	2.32851e-10							8.6	8.25986e-07			-1.4	1.8238e-11
88.5294	0.37002	28.5294	0.6077	55.0886	0.82784										1.47713	0.05086	-0.38136								144	1	1.91142e-10		288	2.69306e-10	4.54571e-09		575	4.70726e-08	2.29945e-10							8.7	8.37203e-07			-1.3	1.24295e-11
88.6288	0.36901	28.6288	0.60694	55.175	0.82646										1.51894	0.05086	-0.37524								144.5	1	1.87565e-10		289	2.72649e-10	6.29114e-09		577	4.38984e-08	2.31366e-10							8.8	8.47876e-07			-1.2	8.8682e-12
88.7282	0.368	28.7282	0.60617	55.2614	0.82507										1.55792	0.05086	-0.3727								145	1	1.92722e-10		290	2.84462e-10	1.06363e-08		579	4.70571e-08	2.29962e-10							8.9	8.60162e-07			-1.1	6.02008e-12
88.8276	0.36699	28.8276	0.60539	55.3477	0.82368										1.59912	0.05086	-0.36711								145.5	1	1.85501e-10		291	2.88484e-10	7.34225e-09		581	4.69442e-08	2.32508e-10							9	8.74411e-07			-1	3.99051e-12
88.927	0.36598	28.927	0.6046	55.4341	0.82227										1.63773	0.05086	-0.3651								146	1	1.86082e-10		292	2.85272e-10	5.1823e-09		583	4.75924e-08	2.28963e-10							9.1	8.84378e-07			-0.9	2.9451e-12
89.0264	0.36496	29.0264	0.60381	55.5205	0.82086										1.67717	0.05086	-0.3595								146.5	1	1.96143e-10		293	2.82994e-10	7.25107e-09		585	4.84195e-08	2.28375e-10							9.2	8.95981e-07			-0.8	2.3822e-12
89.1258	0.36395	29.1258	0.60302	55.6069	0.81945										1.71669	0.05086	-0.35855								147	1	1.95697e-10		294	2.62081e-10	6.71055e-09		587	4.69044e-08	2.31907e-10							9.3	9.10433e-07			-0.7	1.97967e-12
89.2252	0.36295	29.2252	0.60222	55.6932	0.81802										1.75797	0.05086	-0.35443								147.5	1	1.92593e-10		295	2.62324e-10	7.80763e-09		589	4.80828e-08	2.319e-10							9.4	9.21385e-07			-0.6	1.76744e-12
89.3246	0.36201	29.3246	0.60141	55.7796	0.81659										1.79771	0.05086	-0.35								148	1	1.91069e-10		296	2.58509e-10	3.13529e-09		591	4.44883e-08	2.30907e-10							9.5	9.34481e-07			-0.5	1.55656e-12
89.424	0.36107	29.424	0.6006	55.866	0.81516										1.83823	0.05086	-0.34472								148.5	1	1.8935e-10		297	2.7289e-10	8.65966e-09		593	4.40089e-08	2.25182e-10							9.6	9.4407e-07			-0.4	1.33247e-12
89.5234	0.36013	29.5234	0.59978	55.9523	0.81371										1.87927	0.05086	-0.34197								149	-10	1.55471e-06		298	2.80839e-10	5.26984e-09		595	4.75583e-08	2.31052e-10							9.7	9.57186e-07			-0.3	1.08813e-12
89.6229	0.35919	29.6229	0.59896	56.0387	0.81226										1.91742	0.05086	-0.34092								149.5	1	1.83102e-07		299	2.73256e-10	7.48053e-09		597	4.55717e-08	2.3128e-10							9.8	9.65613e-07			-0.2	8.20357e-13
89.7223	0.35825	29.7223	0.59813	56.1251	0.8108										1.95847	0.05086	-0.33268								150	1	1.85755e-07		300	2.90401e-10	4.72766e-09		599	4.66319e-08	2.27026e-10							9.9	9.75127e-07			-0.1	4.94476e-13
89.8217	0.35731	29.8217	0.59729	56.2115	0.80932										1.99867	0.05086	-0.32771								150.5	1	1.94568e-07		301	2.84574e-10	4.83076e-09		601	4.85211e-08	2.26782e-10							10	9.88413e-07			0	1.03158e-14
89.9211	0.35637	29.9211	0.59645	56.2978	0.80783										2.03735	0.05086	-0.3255								151	1	1.96767e-07		302	2.84254e-10	7.3486e-09		603	4.6324e-08	2.2614e-10							9.9	9.36282e-07			0.1	1.07772e-12
90.0205	0.35542	30.0205	0.59561	56.3842	0.80633										2.07855	0.05086	-0.32507								151.5	1	1.99437e-07		303	2.8464e-10	4.30289e-09		605	4.7488e-08	2.29213e-10							9.8	8.92756e-07			0.2	3.50063e-12
90.1199	0.35448	30.1199	0.59476	56.4706	0.80481										2.118	0.05086	-0.31747								152	1	2.03036e-07		304	2.73085e-10	6.04384e-09		607	4.6282e-08	2.25014e-10							9.7	8.57966e-07			0.3	8.44945e-12
90.2193	0.35354	30.2193	0.5939	56.5569	0.80328										2.15767	0.05086	-0.31493								152.5	1	2.02951e-07		305	2.88982e-10	7.43341e-09		609	4.67222e-08	2.22737e-10							9.6	8.15333e-07			0.4	1.64162e-11
90.3187	0.35259	30.3187	0.59304	56.6433	0.80173										2.19894	0.05086	-0.31156								153	1	2.01853e-07		306	2.8192e-10	5.07253e-09		611	4.646e-08	2.20625e-10							9.5	7.77173e-07			0.5	3.11753e-11
90.4181	0.35165	30.4181	0.59218	56.7297	0.80017										2.23831	0.05086	-0.31251								153.5	1	1.93943e-07		307	2.76728e-10	5.77227e-09		613	4.52861e-08	2.24623e-10							9.4	7.4444e-07			0.6	5.06912e-11
90.5175	0.3507	30.5175	0.59131	56.8161	0.7986										2.27776	0.05086	-0.30353								154	1	1.83045e-07		308	2.76459e-10	4.2132e-09		615	4.66188e-08	2.29021e-10							9.3	7.07865e-07			0.7	8.83324e-11
90.6169	0.3498	30.6169	0.59043	56.9024	0.79701										2.31903	0.05086	-0.30142												309	2.74685e-10	7.97654e-09		617	4.65765e-08	2.31434e-10							9.2	6.71556e-07			0.8	1.48755e-10
90.7163	0.34889	30.7163	0.58955	56.9888	0.79541										2.35771	0.05086	-0.30247												310	2.88089e-10	5.27647e-09		619	4.53213e-08	2.26863e-10							9.1	6.29683e-07			0.9	2.33298e-10
90.8157	0.34799	30.8157	0.58867	57.0752	0.7938										2.39662	0.05086	-0.29793												311	2.88418e-10	4.7264e-09		621	4.64877e-08	2.30793e-10							9	5.95249e-07			1	3.71042e-10
90.9151	0.34709	30.9151	0.58778	57.1615	0.79217										2.43828	0.05086	-0.29497												312	2.69054e-10	2.74978e-09		623	4.45131e-08	2.27504e-10							8.9	5.6297e-07			1.1	5.09592e-10
91.0145	0.34618	31.0145	0.58689	57.2479	0.79053										2.47688	0.05086	-0.28811																625	4.81543e-08	2.25976e-10							8.8	5.27002e-07			1.2	7.90253e-10
91.1139	0.34527	31.1139	0.58599	57.3343	0.78888										2.51671	0.05086	-0.28864																627	4.4507e-08	2.32503e-10							8.7	4.95293e-07			1.3	9.86939e-10
91.2133	0.34437	31.2133	0.58509	57.4207	0.78722										2.55775	0.05086	-0.28399																629	4.80244e-08	2.30143e-10							8.6	4.58403e-07			1.4	1.52989e-09
91.3127	0.34346	31.3127	0.58419	57.507	0.78555										2.59766	0.05086	-0.27966																631	4.57089e-08	2.3167e-10							8.5	4.25147e-07			1.5	2.25838e-09
91.4122	0.34255	31.4122	0.58328	57.5934	0.78386										2.63641	0.05086	-0.27533																633	4.46792e-08	2.28128e-10							8.4	3.92278e-07			1.6	2.74837e-09
91.5116	0.34164	31.5116	0.58236	57.6798	0.78216										2.67776	0.05086	-0.27618																635	4.60368e-08	2.30959e-10							8.3	3.62138e-07			1.7	3.71564e-09
91.611	0.34073	31.611	0.58145	57.7661	0.78045										2.71812	0.05086	-0.2728																637	4.4659e-08	2.28565e-10							8.2	3.28739e-07			1.8	4.29753e-09
91.7104	0.33982	31.7104	0.58052	57.8525	0.77873										2.7578	0.05086	-0.26625																639	4.78878e-08	2.25924e-10							8.1	2.9368e-07			1.9	5.62853e-09
91.8098	0.33891	31.8098	0.5796	57.9389	0.777										2.79808	0.05086	-0.26223																641	4.41872e-08	2.30537e-10							8	2.64998e-07			2	7.66645e-09
91.9092	0.338	31.9092	0.57867	58.0253	0.77525										2.83745	0.05086	-0.2634																643	4.57651e-08	2.33734e-10							7.9	2.33861e-07			2.1	9.80565e-09
92.0086	0.33709	32.0086	0.57774	58.1116	0.7735										2.87689	0.05086	-0.25727																645	4.63513e-08	2.25932e-10							7.8	2.0453e-07			2.2	1.08323e-08
92.108	0.33617	32.108	0.5768	58.198	0.77173										2.9171	0.05086	-0.25326																647	4.97656e-08	2.29345e-10							7.7	1.68437e-07			2.3	1.36805e-08
92.2074	0.33526	32.2074	0.57586	58.2844	0.76996										2.95792	0.05086	-0.25199																649	5.21754e-08	2.27385e-10							7.6	1.43905e-07			2.4	1.65529e-08
92.3068	0.33435	32.3068	0.57492	58.3707	0.76817										2.99789	0.05086	-0.24872																651	4.82185e-08	2.30742e-10							7.5	1.19413e-07			2.5	1.98284e-08
92.4062	0.33346	32.4062	0.57398	58.4571	0.76637										3.03711	0.05086	-0.24227																653	4.47014e-08	2.26444e-10							7.4	8.76041e-08			2.6	2.23682e-08
92.5056	0.33285	32.5056	0.57303	58.5435	0.76456										3.07564	0.05086	-0.22971																655	4.83476e-08	2.25527e-10							7.3	6.23507e-08			2.7	2.6782e-08
92.605	0.33224	32.605	0.57208	58.6299	0.76275										3.11638	0.05086	-0.21936																657	4.34805e-08	2.25389e-10							7.2	4.06163e-08			2.8	2.931e-08
92.7044	0.33164	32.7044	0.57112	58.7162	0.76092										3.15689	0.05086	-0.21281																659	4.34653e-08	2.29475e-10							7.1	2.87279e-08			2.9	3.32924e-08
92.8038	0.33103	32.8038	0.57017	58.8026	0.75908										3.19717	0.05086	-0.20985																661	4.59503e-08	2.28312e-10							7	1.86851e-08			3	4.0048e-08
92.9032	0.33043	32.9032	0.56921	58.889	0.75723										3.23685	0.05086	-0.20077																663	4.75579e-08	2.24536e-10							6.9	9.3784e-09			3.1	4.6264e-08
93.0026	0.32982	33.0026	0.56824	58.9753	0.75538										3.27721	0.05086	-0.19475																665	4.7353e-08	2.2682e-10							6.8	4.89075e-09			3.2	4.99228e-08
93.102	0.32921	33.102	0.56728	59.0617	0.75351										3.31757	0.05086	-0.18905																667	4.62351e-08	2.29026e-10							6.7	2.85772e-09			3.3	5.78938e-08
93.2015	0.32861	33.2015	0.56631	59.1481	0.75164										3.35716	0.05086	-0.18503																669	4.54918e-08	2.25579e-10							6.6	9.54372e-10			3.4	6.38348e-08
93.3009	0.328	33.3009	0.56534	59.2345	0.74975										3.39638	0.05086	-0.17458																671	4.82228e-08	2.28343e-10							6.5	3.05337e-10			3.5	7.2164e-08
93.4003	0.3274	33.4003	0.56437	59.3208	0.74786										3.4375	0.05086	-0.16782																673	4.76906e-08	2.25983e-10							6.4	8.75697e-11			3.6	8.19134e-08
93.4997	0.3268	33.4997	0.5634	59.4072	0.74596										3.4771	0.05086	-0.16138																675	4.72513e-08	2.25361e-10							6.3	4.66741e-11			3.7	8.81275e-08
93.5991	0.32619	33.5991	0.56242	59.4936	0.74405										3.51624	0.05086	-0.15419																677	4.78366e-08	2.22889e-10							6.2	1.43663e-11			3.8	9.97571e-08
93.6985	0.32559	33.6985	0.56144	59.5799	0.74213										3.55766	0.05086	-0.14173																679	4.75282e-08	2.22521e-10							6.1	7.29672e-12			3.9	1.09309e-07
93.7979	0.32464	33.7979	0.56046	59.6663	0.7402										3.59604	0.05086	-0.13212																681	4.79901e-08	2.22177e-10							6	2.59026e-12			4	1.20166e-07
93.8973	0.32366	33.8973	0.55948	59.7527	0.73827										3.63594	0.05086	-0.12473																683	4.67389e-08	2.24093e-10							5.9	5.85742e-13			4.1	1.3018e-07
93.9967	0.32269	33.9967	0.5585	59.8391	0.73633										3.67584	0.05086	-0.11332																685	4.55262e-08	2.21637e-10							5.8	1.97586e-13			4.2	1.45391e-07
94.0961	0.32171	34.0961	0.55751	59.9254	0.73438										3.71727	0.05086	-0.10213																687	4.78181e-08	2.26383e-10							5.7	1.14088e-13			4.3	1.5534e-07
94.1955	0.32074	34.1955	0.55653	60.0118	0.73242										3.75572	0.05086	-0.09262																689	4.71465e-08	2.26621e-10							5.6	1.0298e-13			4.4	1.70655e-07
94.2949	0.31976	34.2949	0.55554	60.0982	0.73045										3.79639	0.05086	-0.08766																691	4.76622e-08	2.24873e-10							5.5	9.57118e-14			4.5	1.83109e-07
94.3943	0.31878	34.3943	0.55455	60.1845	0.72848										3.83629	0.05086	-0.07604																693	4.42477e-08	2.24355e-10							5.4	9.73253e-14			4.6	1.96543e-07
94.4937	0.3178	34.4937	0.55356	60.2709	0.7265										3.87581	0.05086	-0.06844																695	4.82604e-08	2.21635e-10							5.3	1.01192e-13			4.7	2.1568e-07
94.5931	0.31683	34.5931	0.55257	60.3573	0.72451										3.91632	0.05086	-0.0583																697	4.39406e-08	2.20063e-10							5.2	9.84087e-14			4.8	2.27488e-07
94.6925	0.31585	34.6925	0.55158	60.4437	0.72252										3.95561	0.05086	-0.05154																699	4.52066e-08	2.20276e-10							5.1	9.8331e-14			4.9	2.46022e-07
94.7919	0.31487	34.7919	0.55058	60.53	0.72052										3.99605	0.05086	-0.04151																701	4.70838e-08	2.15708e-10							5	1.00978e-13			5	2.61807e-07
94.8913	0.31389	34.8913	0.54959	60.6164	0.71851										4.03618	0.05086	-0.03274																703	4.53534e-08	2.24809e-10							4.9	1.0036e-13			5.1	2.81796e-07
94.9908	0.31291	34.9908	0.5486	60.7028	0.7165										4.07608	0.05086	-0.02725																705	4.58265e-08	2.20819e-10							4.8	1.03881e-13			5.2	2.99528e-07
95.0902	0.31193	35.0902	0.5476	60.7891	0.71448										4.11644	0.05086	-0.01552																707	4.79574e-08	2.24257e-10							4.7	9.80904e-14			5.3	3.17224e-07
95.1896	0.31095	35.1896	0.5466	60.8755	0.71246										4.15642	0.05086	-0.01352																709	4.61399e-08	2.19996e-10							4.6	9.29994e-14			5.4	3.32532e-07
95.289	0.30997	35.289	0.54561	60.9619	0.71043										4.19685	0.05086	-0.00412																711	4.93866e-08	2.23559e-10							4.5	9.12837e-14			5.5	3.56889e-07
95.3884	0.30899	35.3884	0.54461	61.0483	0.70839										4.23546	0.05086	-0.000739284																713	4.69314e-08	2.26412e-10							4.4	9.99824e-14			5.6	3.75821e-07
95.4878	0.30801	35.4878	0.54361	61.1346	0.70635										4.27643	0.05086	0.00602																715	4.80394e-08	2.26948e-10							4.3	9.66608e-14			5.7	3.98255e-07
95.5872	0.30709	35.5872	0.54261	61.221	0.7043										4.31572	0.05086	0.01056																717	4.6307e-08	2.26268e-10							4.2	9.8638e-14			5.8	4.17443e-07
95.6866	0.3065	35.6866	0.54161	61.3074	0.70225										4.35608	0.05086	0.0131																719	4.53656e-08	2.25328e-10							4.1	9.93203e-14			5.9	4.42844e-07
95.786	0.30592	35.786	0.54061	61.3937	0.70019										4.39537	0.05086	0.01531																721	4.62364e-08	2.25473e-10							4	8.30245e-14			6	4.59047e-07
95.8854	0.30533	35.8854	0.53961	61.4801	0.69813										4.43535	0.05086	0.02376																723	4.77709e-08	2.23115e-10							3.9	7.87211e-14			6.1	4.80868e-07
95.9848	0.30474	35.9848	0.53861	61.5665	0.69607										4.47632	0.05086	0.02397																725	4.6581e-08	2.2936e-10							3.8	8.01229e-14			6.2	5.01415e-07
96.0842	0.30416	36.0842	0.53761	61.6529	0.694										4.51553	0.05086	0.02862																727	4.57067e-08	2.27128e-10							3.7	7.97271e-14			6.3	5.28991e-07
96.1836	0.30357	36.1836	0.53661	61.7392	0.69193										4.55605	0.05086	0.03306																729	4.43176e-08	2.26426e-10							3.6	7.73612e-14			6.4	5.4749e-07
96.283	0.30298	36.283	0.53561	61.8256	0.68986										4.59679	0.05086	0.04214																731	4.57112e-08	2.25351e-10							3.5	7.56685e-14			6.5	5.63296e-07
96.3824	0.30239	36.3824	0.5346	61.912	0.68779										4.63501	0.05086	0.04552																733	4.93425e-08	2.24565e-10							3.4	7.06953e-14			6.6	5.84777e-07
96.4818	0.30179	36.4818	0.5336	61.9983	0.68572										4.67583	0.05086	0.04636																735	4.77809e-08	2.26219e-10							3.3	6.68174e-14			6.7	6.07742e-07
96.5812	0.3012	36.5812	0.5326	62.0847	0.68364										4.71497	0.05086	0.04879																737	4.83253e-08	2.26149e-10							3.2	7.85225e-14			6.8	6.40377e-07
96.6806	0.30061	36.6806	0.53159	62.1711	0.68156										4.75494	0.05086	0.05619																739	4.88432e-08	2.25101e-10							3.1	7.02858e-14			6.9	6.61457e-07
96.7801	0.30002	36.7801	0.53059	62.2575	0.67949										4.79591	0.05086	0.05935																741	4.67855e-08	2.23207e-10							3	7.30606e-14			7	6.8739e-07
96.8795	0.29942	36.8795	0.52959	62.3438	0.67741										4.83398	0.05086	0.06009																743	4.71976e-08	2.20612e-10							2.9	7.38091e-14			7.1	7.02865e-07
96.9789	0.29855	36.9789	0.52858	62.4302	0.67533										4.87511	0.05086	0.06231																745	4.85881e-08	2.25406e-10							2.8	7.2927e-14			7.2	7.32394e-07
97.0783	0.29767	37.0783	0.52758	62.5166	0.67326										4.91516	0.05086	0.06854																747	4.83414e-08	2.26127e-10							2.7	7.24299e-14			7.3	7.59985e-07
97.1777	0.2968	37.1777	0.52658	62.6029	0.67119										4.95461	0.05086	0.06823																749	4.86729e-08	2.27477e-10							2.6	7.66406e-14			7.4	7.83591e-07
97.2771	0.29593	37.2771	0.52557	62.6893	0.66911										4.9955	0.05086	0.07372																751	4.52412e-08	2.2699e-10							2.5	7.8997e-14			7.5	7.94618e-07
97.3765	0.29506	37.3765	0.52457	62.7757	0.66704										5.03548	0.05086	0.07931																753	4.90943e-08	2.24916e-10							2.4	6.97499e-14			7.6	8.21426e-07
97.4759	0.29418	37.4759	0.52357	62.8621	0.66498										5.07385	0.05086	0.09262																755	4.80255e-08	2.29763e-10							2.3	7.19462e-14			7.7	8.43806e-07
97.5753	0.29331	37.5753	0.52256	62.9484	0.66291										5.11543	0.05086	0.09537																757	4.81464e-08	2.24265e-10							2.2	7.23209e-14			7.8	8.66675e-07
97.6747	0.29243	37.6747	0.52156	63.0348	0.66085										5.15495	0.05086	0.0978																759	4.62874e-08	2.25448e-10							2.1	6.92136e-14			7.9	8.91121e-07
97.7741	0.29156	37.7741	0.52056	63.1212	0.65879										5.19501	0.05086	0.09959																761	4.70514e-08	2.23168e-10							2	6.60341e-14			8	9.13613e-07
97.8735	0.29068	37.8735	0.51956	63.2076	0.65673										5.2343	0.05086	0.10139																763	4.56019e-08	2.21589e-10							1.9	7.49232e-14			8.1	9.41601e-07
97.9729	0.28981	37.9729	0.51856	63.2939	0.65468										5.27473	0.05086	0.10255																765	4.71484e-08	2.2813e-10							1.8	7.07054e-14			8.2	9.62042e-07
98.0723	0.28893	38.0723	0.51757	63.3803	0.65263										5.31525	0.05086	0.09843																767	4.66124e-08	2.26996e-10							1.7	7.27458e-14			8.3	9.85038e-07
98.1717	0.28806	38.1717	0.51657	63.4667	0.65058										5.35362	0.05086	0.10688																769	4.61536e-08	2.25615e-10							1.6	7.21333e-14			8.4	1.00312e-06
98.2711	0.28718	38.2711	0.51558	63.553	0.64854										5.39459	0.05086	0.10794																771	4.5522e-08	2.20909e-10							1.5	6.78629e-14			8.5	1.02623e-06
98.3705	0.2863	38.3705	0.51458	63.6394	0.6465										5.43526	0.05086	0.11332																773	4.5156e-08	2.20063e-10							1.4	6.8001e-14			8.6	1.05533e-06
98.4699	0.28542	38.4699	0.51359	63.7258	0.64446										5.47508	0.05086	0.11755																775	4.62931e-08	2.25168e-10							1.3	6.60119e-14			8.7	1.07861e-06
98.5694	0.28455	38.5694	0.5126	63.8122	0.64243										5.51399	0.05086	0.12568																777	4.76668e-08	2.23309e-10							1.2	7.14533e-14			8.8	1.09841e-06
98.6688	0.28367	38.6688	0.51161	63.8985	0.6404										5.55389	0.05086	0.13128																779	4.56219e-08	2.19437e-10							1.1	7.21377e-14			8.9	1.12468e-06
98.7682	0.2829	38.7682	0.51063	63.9849	0.63838										5.59517	0.05086	0.13402																781	4.79496e-08	2.22029e-10							1	6.32125e-14			9	1.13769e-06
98.8676	0.28254	38.8676	0.50964	64.0713	0.63636										5.63347	0.05086	0.13983																783	4.74619e-08	2.21654e-10							0.9	5.4539e-14			9.1	1.16473e-06
98.967	0.28217	38.967	0.50866	64.1576	0.63435										5.6752	0.05086	0.15018																785	4.43661e-08	2.19435e-10							0.8	4.94575e-14			9.2	1.18544e-06
99.0664	0.2818	39.0664	0.50768	64.244	0.63234										5.71373	0.05086	0.15388																787	4.58687e-08	2.22122e-10							0.7	4.52242e-14			9.3	1.21146e-06
99.1658	0.28144	39.1658	0.5067	64.3304	0.63034										5.75371	0.05086	0.1562																789	4.57518e-08	2.18058e-10							0.6	3.04275e-14			9.4	1.23176e-06
99.2652	0.28107	39.2652	0.50573	64.4168	0.62834										5.79536	0.05086	0.16222																791	5.08289e-08	2.21619e-10							0.5	1.98913e-14			9.5	1.252e-06
99.3646	0.2807	39.3646	0.50476	64.5031	0.62635										5.83427	0.05086	0.17046																793	4.70067e-08	2.1517e-10							0.4	1.38437e-14			9.6	1.27586e-06
99.464	0.28034	39.464	0.50378	64.5895	0.62437										5.8744	0.05086	0.175																795	4.44407e-08	2.22786e-10							0.3	1.8072e-14			9.7	1.29894e-06
99.5634	0.27997	39.5634	0.50282	64.6759	0.62239										5.91461	0.05086	0.17669																797	4.52966e-08	2.23943e-10							0.2	1.06479e-14			9.8	1.31732e-06
99.6628	0.2796	39.6628	0.50185	64.7622	0.62041										5.95467	0.05086	0.18419																799	4.65102e-08	2.24176e-10							0.1	1.26517e-14			9.9	1.33912e-06
99.7622	0.27924	39.7622	0.50088	64.8486	0.61845										5.99365	0.05086	0.19084																801	4.47035e-08	2.23056e-10							0	1.90683e-14			10	1.36191e-06
99.8616	0.27887	39.8616	0.49992	64.935	0.61649										6.035	0.05086	0.19855																803	4.53828e-08	2.23094e-10
99.961	0.2785	39.961	0.49896	65.0214	0.61453										6.07445	0.05086	0.20288																805	4.52233e-08	2.27045e-10
100.06	0.27813	40.0604	0.49801	65.1077	0.61259										6.11366	0.05086	0.21249																807	4.26692e-08	2.24998e-10
100.16	0.2776	40.1598	0.49705	65.1941	0.61065										6.15341	0.05086	0.21904																809	4.78366e-08	2.26779e-10
100.259	0.27707	40.2592	0.4961	65.2805	0.60872										6.19453	0.05086	0.22538																811	4.59224e-08	2.33164e-10
100.359	0.27654	40.3587	0.49515	65.3668	0.6068										6.23383	0.05086	0.22643																813	4.62203e-08	2.2366e-10
100.458	0.27602	40.4581	0.4942	65.4532	0.60488										6.27411	0.05086	0.23055																815	4.32949e-08	2.28068e-10
100.558	0.27549	40.5575	0.49326	65.5396	0.60297										6.31355	0.05086	0.23456																817	4.55508e-08	2.26005e-10
100.657	0.27496	40.6569	0.49232	65.626	0.60107										6.35384	0.05086	0.23784																819	4.73751e-08	2.25752e-10
100.756	0.27443	40.7563	0.49138	65.7123	0.59918										6.39297	0.05086	0.23055																821	4.46981e-08	2.28087e-10
100.856	0.27391	40.8557	0.49044	65.7987	0.5973										6.43372	0.05086	0.24956																823	4.54123e-08	2.27722e-10
100.955	0.27338	40.9551	0.4895	65.8851	0.59543										6.47308	0.05086	0.24893																825	4.56373e-08	2.2912e-10
101.055	0.27285	41.0545	0.48857	65.9714	0.59356										6.51176	0.05086	0.25537																827	4.59254e-08	2.25794e-10
101.154	0.27233	41.1539	0.48764	66.0578	0.5917										6.55327	0.05086	0.26181																829	4.49077e-08	2.28003e-10
101.253	0.2718	41.2533	0.48672	66.1442	0.58986										6.59027	0.05086	0.26329																831	4.29549e-08	2.24796e-10
101.353	0.27127	41.3527	0.48579	66.2306	0.58802										6.63345	0.05086	0.27227																833	4.53856e-08	2.22014e-10
101.452	0.27075	41.4521	0.48487	66.3169	0.5862										6.67244	0.05086	0.2766																835	4.45984e-08	2.29166e-10
101.552	0.27022	41.5515	0.48395	66.4033	0.58438										6.71295	0.05086	0.27945																837	4.47896e-08	2.29734e-10
101.651	0.2697	41.6509	0.48303	66.4897	0.58257										6.75194	0.05086	0.27903																839	4.73132e-08	2.30956e-10
101.75	0.26917	41.7503	0.48212	66.576	0.58078										6.79321	0.05086	0.28103																841	4.47151e-08	2.2501e-10
101.85	0.26864	41.8497	0.48121	66.6624	0.57899										6.83258	0.05086	0.28198																843	4.41438e-08	2.27337e-10
101.949	0.26812	41.9491	0.4803	66.7488	0.57721										6.8718	0.05086	0.28156																845	4.37944e-08	2.26108e-10
102.049	0.26759	42.0485	0.47939	66.8352	0.57545										6.9117	0.05086	0.28547																847	4.58576e-08	2.28904e-10
102.148	0.26707	42.1479	0.47848	66.9215	0.5737										6.95229	0.05086	0.28927																849	4.27244e-08	2.22886e-10
102.247	0.26654	42.2474	0.47758	67.0079	0.57196										6.99303	0.05086	0.29455																851	4.51265e-08	2.20878e-10
102.347	0.26602	42.3468	0.47668	67.0943	0.57023										7.0327	0.05086	0.30099																853	4.60204e-08	2.26474e-10
102.446	0.26549	42.4462	0.47578	67.1806	0.56851										7.07367	0.05086	0.30564																855	4.76323e-08	2.22228e-10
102.546	0.26497	42.5456	0.47489	67.267	0.5668										7.11296	0.05086	0.30733																857	4.62336e-08	2.25386e-10
102.645	0.26444	42.645	0.474	67.3534	0.56511										7.15149	0.05086	0.3105																859	4.81347e-08	2.25826e-10
102.744	0.26392	42.7444	0.47312	67.4398	0.56343										7.19337	0.05086	0.31229																861	4.6029e-08	2.23025e-10
102.844	0.26339	42.8438	0.47224	67.5261	0.56176										7.2319	0.05086	0.31367																863	4.48272e-08	2.188e-10
102.943	0.26287	42.9432	0.47136	67.6125	0.5601										7.27196	0.05086	0.31578																865	4.19785e-08	2.18437e-10
103.043	0.26235	43.0426	0.47049	67.6989	0.55846										7.31171	0.05086	0.318																867	4.56596e-08	2.22633e-10
103.142	0.26182	43.142	0.46962	67.7852	0.55683										7.35161	0.05086	0.32148																869	4.52157e-08	2.20348e-10
103.241	0.26131	43.2414	0.46876	67.8716	0.5552										7.39159	0.05086	0.31916																871	4.67707e-08	2.25045e-10
103.341	0.26084	43.3408	0.4679	67.958	0.55358										7.43134	0.05086	0.32793																873	4.34436e-08	2.2226e-10
103.44	0.26038	43.4402	0.46705	68.0444	0.55197										7.47246	0.05086	0.32866																875	4.45941e-08	2.20163e-10
103.54	0.25992	43.5396	0.4662	68.1307	0.55036										7.51335	0.05086	0.33363																877	4.50235e-08	2.22282e-10
103.639	0.25946	43.639	0.46536	68.2171	0.54876										7.55074	0.05086	0.33775																879	4.57966e-08	2.19978e-10
103.738	0.259	43.7384	0.46453	68.3035	0.54716										7.59148	0.05086	0.34176																881	4.78347e-08	2.23765e-10
103.838	0.25854	43.8378	0.46369	68.3898	0.54557										7.63245	0.05086	0.34461																883	4.4927e-08	2.2455e-10
103.937	0.25808	43.9372	0.46287	68.4762	0.54399										7.67212	0.05086	0.34736																885	4.85826e-08	2.2331e-10
104.037	0.25762	44.0367	0.46204	68.5626	0.54241										7.71164	0.05086	0.3481																887	4.89521e-08	2.22742e-10
104.136	0.25716	44.1361	0.46123	68.649	0.54084										7.75154	0.05086	0.35169																889	4.82977e-08	2.22341e-10
104.236	0.2567	44.2355	0.46041	68.7353	0.53928										7.79144	0.05086	0.35528																891	4.80494e-08	2.20656e-10
104.335	0.25625	44.3349	0.45961	68.8217	0.53772										7.83142	0.05086	0.3556																893	4.70899e-08	2.24466e-10
104.434	0.25579	44.4343	0.4588	68.9081	0.53617										7.87117	0.05086	0.35802																895	4.56879e-08	2.18948e-10
104.534	0.25533	44.5337	0.45801	68.9944	0.53462										7.91107	0.05086	0.36616																897	4.32763e-08	2.2216e-10
104.633	0.25488	44.6331	0.45722	69.0808	0.53307										7.95158	0.05086	0.36837																899	4.60783e-08	2.24837e-10
104.733	0.25442	44.7325	0.45643	69.1672	0.53154										7.99011	0.05086	0.37313																901	4.35672e-08	2.19966e-10
104.832	0.25397	44.8319	0.45565	69.2536	0.53										8.0304	0.05086	0.3782																903	4.42094e-08	2.20759e-10
104.931	0.25351	44.9313	0.45488	69.3399	0.52848										8.07236	0.05086	0.38221																905	4.35018e-08	2.2071e-10
105.031	0.25306	45.0307	0.45411	69.4263	0.52696										8.10982	0.05086	0.38876																907	4.33669e-08	2.21756e-10
105.13	0.25261	45.1301	0.45335	69.5127	0.52545										8.15125	0.05086	0.38855																909	4.35716e-08	2.22581e-10
105.23	0.25215	45.2295	0.45259	69.599	0.52394										8.19229	0.05086	0.39277																911	4.33562e-08	2.26107e-10
105.329	0.2517	45.3289	0.45184	69.6854	0.52244										8.23143	0.05086	0.39647																913	4.41787e-08	2.3033e-10
105.428	0.25125	45.4283	0.4511	69.7718	0.52094										8.2695	0.05086	0.40048																915	4.04297e-08	2.25188e-10
105.528	0.2508	45.5277	0.45036	69.8582	0.51945										8.312	0.05086	0.40059																917	4.07638e-08	2.29875e-10
105.627	0.25035	45.6271	0.44963	69.9445	0.51797										8.3506	0.05086	0.40713																919	4.46472e-08	2.27935e-10
105.727	0.2499	45.7265	0.4489	70.0309	0.5165										8.38989	0.05086	0.41199																921	4.27355e-08	2.20437e-10
105.826	0.24945	45.826	0.44818	70.1173	0.51503										8.43132	0.05086	0.41717																923	4.64408e-08	2.22126e-10
105.925	0.249	45.9254	0.44746	70.2036	0.51357										8.46985	0.05086	0.41875																925	4.64852e-08	2.2204e-10
106.025	0.24855	46.0248	0.44674	70.29	0.51211										8.51067	0.05086	0.42393																927	4.60913e-08	2.18924e-10
106.124	0.2481	46.1242	0.44603	70.3764	0.51066										8.54988	0.05086	0.43438																929	4.20655e-08	2.18509e-10
106.224	0.24766	46.2236	0.44532	70.4628	0.50922										8.58955	0.05086	0.43755																931	4.60006e-08	2.15319e-10
106.323	0.24721	46.323	0.44462	70.5491	0.50779										8.63083	0.05086	0.44061																933	4.70874e-08	2.17295e-10
106.422	0.24673	46.4224	0.44392	70.6355	0.50637										8.67073	0.05086	0.44515																935	4.60453e-08	2.17096e-10
106.522	0.24611	46.5218	0.44323	70.7219	0.50495										8.70941	0.05086	0.44758																937	4.78291e-08	2.19744e-10
106.621	0.24549	46.6212	0.44254	70.8082	0.50354										8.75107	0.05086	0.45139																939	4.59311e-08	2.15671e-10
106.721	0.24488	46.7206	0.44186	70.8946	0.50213										8.79112	0.05086	0.45202																941	4.64431e-08	2.21365e-10
106.82	0.24426	46.82	0.44118	70.981	0.50074										8.82996	0.05086	0.45825																943	4.42697e-08	2.20319e-10
106.919	0.24364	46.9194	0.44051	71.0674	0.49935										8.86955	0.05086	0.46385																945	4.49505e-08	2.21557e-10
107.019	0.24303	47.0188	0.43984	71.1537	0.49797										8.90991	0.05086	0.46807																947	4.79263e-08	2.14425e-10
107.118	0.24241	47.1182	0.43918	71.2401	0.4966										8.94897	0.05086	0.47114																949	4.57224e-08	2.14458e-10
107.218	0.24179	47.2176	0.43852	71.3265	0.49524										8.98888	0.05086	0.47589																951	4.38275e-08	2.13008e-10
107.317	0.24117	47.317	0.43786	71.4128	0.49389										9.03137	0.05086	0.47832																953	4.63197e-08	2.15713e-10
107.416	0.24056	47.4164	0.43722	71.4992	0.49254										9.06898	0.05086	0.48687																955	4.7264e-08	2.17427e-10
107.516	0.23994	47.5158	0.43657	71.5856	0.4912										9.10965	0.05086	0.48962																957	4.39937e-08	2.17983e-10
107.615	0.23932	47.6153	0.43594	71.672	0.48988										9.14757	0.05086	0.49352																959	4.33508e-08	2.19932e-10
107.715	0.23871	47.7147	0.4353	71.7583	0.48856										9.18854	0.05086	0.49785																961	4.16747e-08	2.20615e-10
107.814	0.23809	47.8141	0.43468	71.8447	0.48724										9.22844	0.05086	0.49923																963	4.27039e-08	2.17378e-10
107.913	0.23747	47.9135	0.43405	71.9311	0.48594										9.26888	0.05086	0.50282																965	4.16108e-08	2.229e-10
108.013	0.23685	48.0129	0.43343	72.0174	0.48465										9.31	0.05086	0.50356																967	4.44985e-08	2.20331e-10
108.112	0.23624	48.1123	0.43281	72.1038	0.48336										9.34868	0.05086	0.50662																969	4.53707e-08	2.1778e-10
108.212	0.23562	48.2117	0.43219	72.1902	0.48209										9.38904	0.05086	0.51222																971	4.60135e-08	2.1923e-10
108.311	0.235	48.3111	0.43157	72.2766	0.48082										9.43085	0.05086	0.5156																973	4.63692e-08	2.202e-10
108.41	0.23438	48.4105	0.43095	72.3629	0.47956										9.46976	0.05086	0.52088																975	4.44873e-08	2.21385e-10
108.51	0.23377	48.5099	0.43034	72.4493	0.47832										9.50867	0.05086	0.52278																977	4.36525e-08	2.18721e-10
108.609	0.23315	48.6093	0.42973	72.5357	0.47708										9.5488	0.05086	0.52426																979	4.50067e-08	2.17878e-10
108.709	0.23253	48.7087	0.42912	72.622	0.47585										9.58931	0.05086	0.53144																981	4.5301e-08	2.17173e-10
108.808	0.23191	48.8081	0.42851	72.7084	0.47463										9.62875	0.05086	0.53133																983	4.37749e-08	2.19547e-10
108.907	0.2313	48.9075	0.4279	72.7948	0.47342										9.66843	0.05086	0.53292																985	4.39366e-08	2.21534e-10
109.007	0.23068	49.0069	0.4273	72.8812	0.47222										9.70848	0.05086	0.53915																987	4.67278e-08	2.21975e-10
109.106	0.23006	49.1063	0.4267	72.9675	0.47103										9.74976	0.05086	0.5457																989	4.85106e-08	2.20746e-10
109.206	0.22944	49.2057	0.4261	73.0539	0.46985										9.78889	0.05086	0.54686																991	4.73617e-08	2.20642e-10
109.305	0.22883	49.3051	0.4255	73.1403	0.46868										9.82857	0.05086	0.54422																993	4.8691e-08	2.15566e-10
109.405	0.22821	49.4046	0.42491	73.2266	0.46752										9.86946	0.05086	0.55225																995	4.93486e-08	2.20083e-10
109.504	0.22759	49.504	0.42431	73.313	0.46637										9.90768	0.05086	0.55658																997	4.54869e-08	2.15714e-10
109.603	0.22705	49.6034	0.42372	73.3994	0.46523										9.94873	0.05086	0.55943																999	4.60775e-08	2.18849e-10
109.703	0.2267	49.7028	0.42313	73.4858	0.4641										9.98665	0.05086	0.56101																1001	4.26937e-08	2.15639e-10
109.802	0.22635	49.8022	0.42255	73.5721	0.46298										9.94873	0.05086	0.56745																1003	4.33174e-08	2.17197e-10
109.902	0.226	49.9016	0.42196	73.6585	0.46187										9.90807	0.05086	0.57675																1005	4.47997e-08	2.15298e-10
110.001	0.22565	50.001	0.42138	73.7449	0.46077										9.86801	0.05086	0.57696																1007	4.38473e-08	2.19017e-10
110.1	0.22531	50.1004	0.4208	73.8312	0.45968										9.8288	0.05086	0.58403																1009	4.05554e-08	2.1859e-10
110.2	0.22496	50.1998	0.42023	73.9176	0.4586										9.78813	0.05086	0.59058																1011	4.28848e-08	2.19661e-10
110.299	0.22462	50.2992	0.41965	74.004	0.45754										9.74854	0.05086	0.59639																1013	4.27573e-08	2.18298e-10
110.399	0.22427	50.3986	0.41908	74.0904	0.45648										9.70879	0.05086	0.59882																1015	4.40709e-08	2.20294e-10
110.498	0.22393	50.498	0.41851	74.1767	0.45543										9.67041	0.05086	0.59988																1017	4.48697e-08	2.14011e-10
110.597	0.22359	50.5974	0.41794	74.2631	0.4544										9.62929	0.05086	0.60917																1019	4.31392e-08	2.13809e-10
110.697	0.22325	50.6968	0.41737	74.3495	0.45337										9.58878	0.05086	0.61646																1021	4.21764e-08	2.19941e-10
110.796	0.22291	50.7962	0.41681	74.4358	0.45235										9.54948	0.05086	0.61772																1023	4.28049e-08	2.19854e-10
110.896	0.2226	50.8956	0.41625	74.5222	0.45135										9.51019	0.05086	0.62258																1025	4.51518e-08	2.20862e-10
110.995	0.22253	50.995	0.41569	74.6086	0.45035										9.46983	0.05086	0.62734																1027	4.05149e-08	2.18144e-10
111.094	0.22245	51.0944	0.41514	74.695	0.44937										9.42818	0.05086	0.6323																1029	4.29702e-08	2.15099e-10
111.194	0.22238	51.1939	0.41458	74.7813	0.44839										9.38934	0.05086	0.63388																1031	4.26563e-08	2.19682e-10
111.293	0.2223	51.2933	0.41403	74.8677	0.44743										9.35051	0.05086	0.63589																1033	4.16872e-08	2.17199e-10
111.393	0.22223	51.3927	0.41348	74.9541	0.44647										9.30946	0.05086	0.64466																1035	4.19933e-08	2.12354e-10
111.492	0.22215	51.4921	0.41293	75.0404	0.44553										9.27002	0.05086	0.65099																1037	3.88741e-08	2.09418e-10
111.591	0.22208	51.5915	0.41239	75.1268	0.4446										9.22974	0.05086	0.64782																1039	3.91103e-08	2.08304e-10
111.691	0.22201	51.6909	0.41185	75.2132	0.44369										9.19006	0.05086	0.65395																1041	4.07164e-08	2.09895e-10
111.79	0.22194	51.7903	0.41131	75.2996	0.44279										9.14963	0.05086	0.65881																1043	4.22009e-08	2.11497e-10
111.89	0.22187	51.8897	0.41077	75.3859	0.4419										9.11018	0.05086	0.66441																1045	4.20647e-08	2.13208e-10
111.989	0.22179	51.9891	0.41024	75.4723	0.44103										9.06868	0.05086	0.66504																1047	4.37093e-08	2.12803e-10
112.088	0.22173	52.0885	0.4097	75.5587	0.44017										9.03046	0.05086	0.66567																1049	4.13028e-08	2.17642e-10
112.188	0.22166	52.1879	0.40917	75.645	0.43933										8.9901	0.05086	0.67222																1051	4.18053e-08	2.19911e-10
112.287	0.22159	52.2873	0.40865	75.7314	0.4385										8.9502	0.05086	0.67592																1053	4.28452e-08	2.18324e-10
112.387	0.22152	52.3867	0.40812	75.8178	0.43768										8.91068	0.05086	0.67465																1055	4.21207e-08	2.20779e-10
112.486	0.22145	52.4861	0.4076	75.9042	0.43688										8.87016	0.05086	0.6794																1057	3.82133e-08	2.24744e-10
112.585	0.22139	52.5855	0.40708	75.9905	0.43609										8.83057	0.05086	0.68373																1059	3.89631e-08	2.24295e-10
112.685	0.22132	52.6849	0.40656	76.0769	0.43532										8.78891	0.05086	0.68521																1061	4.19428e-08	2.22597e-10
112.784	0.22109	52.7843	0.40605	76.1633	0.43456										8.75008	0.05086	0.68352																1063	4.35608e-08	2.32038e-10
112.884	0.22054	52.8837	0.40553	76.2497	0.43381										8.70918	0.05086	0.68785																1065	4.17183e-08	2.27556e-10
112.983	0.21998	52.9832	0.40502	76.336	0.43308										8.66989	0.05086	0.69355																1067	4.06911e-08	2.214e-10
113.083	0.21943	53.0826	0.40452	76.4224	0.43236										8.62938	0.05086	0.69292																1069	4.28068e-08	2.24729e-10
113.182	0.21887	53.182	0.40401	76.5088	0.43166										8.58917	0.05086	0.69398																1071	4.62197e-08	2.26953e-10
113.281	0.21831	53.2814	0.40351	76.5951	0.43097										8.55194	0.05086	0.69693																1073	4.32218e-08	2.21954e-10
113.381	0.21776	53.3808	0.40301	76.6815	0.43029										8.51006	0.05086	0.69883																1075	4.29271e-08	2.24228e-10
113.48	0.2172	53.4802	0.40251	76.7679	0.42963										8.4726	0.05086	0.69767																1077	4.36216e-08	2.23459e-10
113.58	0.21664	53.5796	0.40202	76.8543	0.42898										8.43102	0.05086	0.72471																1079	4.38601e-08	2.21583e-10
113.679	0.21608	53.679	0.40152	76.9406	0.42834										8.38989	0.05086	0.70475																1081	4.17899e-08	2.18956e-10
113.778	0.21552	53.7784	0.40103	77.027	0.42772										8.3493	0.05086	0.70412																1083	4.24467e-08	2.23067e-10
113.878	0.21495	53.8778	0.40054	77.1134	0.42711										8.30925	0.05086	0.70887																1085	4.51745e-08	2.24692e-10
113.977	0.21439	53.9772	0.40006	77.1997	0.42652										8.27156	0.05086	0.70591																1087	4.28284e-08	2.21068e-10
114.077	0.21393	54.0766	0.39958	77.2861	0.42594										8.2309	0.05086	0.702																1089	4.39192e-08	2.19615e-10
114.176	0.21394	54.176	0.3991	77.3725	0.42537										8.1916	0.05086	0.69641																1091	4.16509e-08	2.2352e-10
114.275	0.21395	54.2754	0.39862	77.4589	0.42482										8.15071	0.05086	0.69641																1093	4.19746e-08	2.22549e-10
114.375	0.21395	54.3748	0.39814	77.5452	0.42428										8.11081	0.05086	0.69651																1095	4.22753e-08	2.25895e-10
114.474	0.21396	54.4742	0.39767	77.6316	0.42375										8.07091	0.05086	0.7																1097	4.08252e-08	2.23995e-10
114.574	0.21396	54.5736	0.3972	77.718	0.42323										8.03001	0.05086	0.7001																1099	4.06176e-08	2.24583e-10
114.673	0.21397	54.673	0.39673	77.8043	0.42273										7.99194	0.05086	0.70211																1101	4.27466e-08	2.22523e-10
114.772	0.21397	54.7725	0.39627	77.8907	0.42225										7.95067	0.05086	0.70084																1103	4.17332e-08	2.26637e-10
114.872	0.21398	54.8719	0.3958	77.9771	0.42177										7.9126	0.05086	0.69936																1105	4.19217e-08	2.22523e-10
114.971	0.21398	54.9713	0.39534	78.0635	0.42131										7.87201	0.05086	0.69968																1107	4.22498e-08	2.21872e-10
115.071	0.21398	55.0707	0.39488	78.1498	0.42086										7.83173	0.05086	0.6982																1109	4.2265e-08	2.19699e-10
115.17	0.21399	55.1701	0.39443	78.2362	0.42043										7.79335	0.05086	0.69788																1111	4.4059e-08	2.15633e-10
115.269	0.21399	55.2695	0.39398	78.3226	0.42001										7.75131	0.05086	0.6907																1113	3.97134e-08	2.19702e-10
115.369	0.21399	55.3689	0.39352	78.4089	0.4196										7.71233	0.05086	0.69112																1115	4.16377e-08	2.19507e-10
115.468	0.21399	55.4683	0.39308	78.4953	0.4192										7.67029	0.05086	0.69292																1117	4.6178e-08	2.20969e-10
115.568	0.21399	55.5677	0.39263	78.5817	0.41882										7.63153	0.05086	0.69619																1119	4.28302e-08	2.2108e-10
115.667	0.21399	55.6671	0.39219	78.6681	0.41845										7.59209	0.05086	0.69535																1121	4.49284e-08	2.24005e-10
115.766	0.21399	55.7665	0.39175	78.7544	0.41809										7.55035	0.05086	0.69398																1123	3.96144e-08	2.19693e-10
115.866	0.21399	55.8659	0.39131	78.8408	0.41775										7.51183	0.05086	0.69767																1125	4.14894e-08	2.25942e-10
115.965	0.21386	55.9653	0.39087	78.9272	0.41741										7.47253	0.05086	0.70126																1127	4.18639e-08	2.22808e-10
116.065	0.21353	56.0647	0.39044	79.0135	0.4171										7.43172	0.05086	0.70169																1129	3.98524e-08	2.1945e-10
116.164	0.2132	56.1641	0.39001	79.0999	0.41679										7.39304	0.05086	0.70031																1131	4.14526e-08	2.22101e-10
116.263	0.21287	56.2635	0.38958	79.1863	0.41649										7.35252	0.05086	0.70285																1133	4.33941e-08	2.23586e-10
116.363	0.21254	56.3629	0.38915	79.2727	0.41621										7.31186	0.05086	0.702																1135	4.2384e-08	2.23841e-10
116.462	0.21222	56.4623	0.38873	79.359	0.41594										7.27089	0.05086	0.70042																1137	4.3599e-08	2.22904e-10
116.562	0.21189	56.5618	0.3883	79.4454	0.41569										7.23045	0.05086	0.70243																1139	4.06733e-08	2.34004e-10
116.661	0.21156	56.6612	0.38789	79.5318	0.41544										7.19299	0.05086	0.70559																1141	4.03227e-08	2.24119e-10
116.761	0.21124	56.7606	0.38747	79.6181	0.41521										7.15408	0.05086	0.71278																1143	4.10787e-08	2.27608e-10
116.86	0.21091	56.86	0.38705	79.7045	0.41499										7.11235	0.05086	0.7114																1145	3.99531e-08	2.22182e-10
116.959	0.21058	56.9594	0.38664	79.7909	0.41478										7.07245	0.05086	0.71278																1147	3.90448e-08	2.23111e-10
117.059	0.21026	57.0588	0.38623	79.8773	0.41459										7.03423	0.05086	0.71806																1149	4.21534e-08	2.22885e-10
117.158	0.20993	57.1582	0.38582	79.9636	0.4144										6.99257	0.05086	0.7207																1151	3.92242e-08	2.21813e-10
117.258	0.20945	57.2576	0.38542	80.05	0.41423										6.95366	0.05086	0.72534																1153	4.14158e-08	2.22759e-10
117.357	0.20851	57.357	0.38501	80.1364	0.41407										6.91238	0.05086	0.72893																1155	4.05669e-08	2.2282e-10
117.456	0.20757	57.4564	0.38461	80.2227	0.41392										6.87386	0.05086	0.7321																1157	3.91436e-08	2.19089e-10
117.556	0.20663	57.5558	0.38421	80.3091	0.41379										6.83197	0.05086	0.73559																1159	3.9613e-08	2.20179e-10
117.655	0.20569	57.6552	0.38382	80.3955	0.41366										6.79344	0.05086	0.73453																1161	4.06793e-08	2.18458e-10
117.755	0.20474	57.7546	0.38342	80.4819	0.41355										6.7524	0.05086	0.73548																1163	3.97519e-08	2.21737e-10
117.854	0.20379	57.854	0.38303	80.5682	0.41346										6.71265	0.05086	0.74023																1165	3.95629e-08	2.19664e-10
117.953	0.20285	57.9534	0.38264	80.6546	0.41339										6.6729	0.05086	0.74361																1167	3.90533e-08	2.19637e-10
118.053	0.2019	58.0528	0.38225	80.741	0.41333										6.63216	0.05086	0.74478																1169	4.0893e-08	2.2014e-10
118.152	0.20094	58.1522	0.38187	80.8273	0.41328										6.59325	0.05086	0.74594																1171	4.14849e-08	2.2454e-10
118.252	0.19999	58.2516	0.38149	80.9137	0.41325										6.55357	0.05086	0.75217																1173	4.21978e-08	2.2274e-10
118.351	0.19904	58.3511	0.38111	81.0001	0.41324										6.51367	0.05086	0.77646																1175	4.11924e-08	2.21728e-10
118.451	0.19808	58.4505	0.38073	81.0865	0.41325										6.47392	0.05086	0.74636																1177	4.14746e-08	2.27282e-10
118.55	0.19712	58.5499	0.38035	81.1728	0.41327										6.43318	0.05086	0.75449																1179	4.20798e-08	2.27905e-10
118.649	0.19616	58.6493	0.37998	81.2592	0.41331										6.3929	0.05086	0.73844																1181	4.21988e-08	2.25418e-10
118.749	0.1952	58.7487	0.3796	81.3456	0.41336										6.35178	0.05086	0.75354																1183	4.113e-08	2.22564e-10
118.848	0.19423	58.8481	0.37923	81.4319	0.41343										6.3131	0.05086	0.74995																1185	4.39476e-08	2.20033e-10
118.948	0.19327	58.9475	0.37886	81.5183	0.4135										6.27289	0.05086	0.74837																1187	4.07163e-08	2.19586e-10
119.047	0.1923	59.0469	0.3785	81.6047	0.4136										6.23352	0.05086	0.749																1189	4.28313e-08	2.16655e-10
119.146	0.1911	59.1463	0.37813	81.6911	0.4137										6.19316	0.05086	0.75101																1191	4.21461e-08	2.1822e-10
119.246	0.18963	59.2457	0.37777	81.7774	0.41382										6.15479	0.05086	0.74974																1193	4.26414e-08	2.18866e-10
119.345	0.18816	59.3451	0.37742	81.8638	0.41395										6.11465	0.05086	0.7508																1195	4.08038e-08	2.16794e-10
119.445	0.18669	59.4445	0.37706	81.9502	0.4141										6.07506	0.05086	0.7509																1197	4.06697e-08	2.1479e-10
119.544	0.18522	59.5439	0.37671	82.0365	0.41426										6.03401	0.05086	0.75185																1199	4.06892e-08	2.18848e-10
119.643	0.18375	59.6433	0.37635	82.1229	0.41443										5.9935	0.05086	0.75111																1201	4.1564e-08	2.30564e-10
119.743	0.18227	59.7427	0.37601	82.2093	0.41462										5.95406	0.05086	0.74921																1203	4.04442e-08	2.21096e-10
119.842	0.18079	59.8421	0.37566	82.2957	0.41482										5.91522	0.05086	0.74499																1205	4.18939e-08	2.26467e-10
119.942	0.17931	59.9415	0.37531	82.382	0.41503										5.87448	0.05086	0.74245																1207	4.16634e-08	2.25783e-10
120.041	0.17782	60.0409	0.37497	82.4684	0.41526										5.83549	0.05086	0.7396																1209	4.21778e-08	2.23661e-10
120.14	0.17634	60.1404	0.37463	82.5548	0.4155										5.79475	0.05086	0.73854																1211	4.49076e-08	2.2001e-10
120.24	0.17485	60.2398	0.3743	82.6411	0.41575										5.75386	0.05086	0.73569																1213	4.22486e-08	2.20392e-10
120.339	0.17336	60.3392	0.37396	82.7275	0.41602										5.71419	0.05086	0.73685																1215	4.21885e-08	2.20217e-10
120.439	0.17192	60.4386	0.37363	82.8139	0.4163										5.67604	0.05086	0.73728																1217	4.25595e-08	2.2123e-10
120.538	0.17057	60.538	0.3733	82.9003	0.4166										5.634	0.05086	0.732																1219	4.03948e-08	2.13641e-10
120.637	0.16921	60.6374	0.37297	82.9866	0.41691										5.59364	0.05086	0.73432																1221	3.93986e-08	2.20605e-10
120.737	0.16786	60.7368	0.37264	83.073	0.41724										5.5542	0.05086	0.73506																1223	3.9313e-08	2.2678e-10
120.836	0.16651	60.8362	0.37232	83.1594	0.41758										5.51483	0.05086	0.7339																1225	4.06196e-08	2.25982e-10
120.936	0.16516	60.9356	0.372	83.2457	0.41793										5.47386	0.05086	0.72957																1227	4.32655e-08	2.21795e-10
121.035	0.1638	61.035	0.37168	83.3321	0.4183										5.43373	0.05086	0.73052																1229	4.06163e-08	2.28098e-10
121.134	0.16245	61.1344	0.37137	83.4185	0.41868										5.39482	0.05086	0.7302																1231	4.27227e-08	2.29355e-10
121.234	0.16109	61.2338	0.37105	83.5049	0.41908										5.35423	0.05086	0.72925																1233	4.19175e-08	2.22826e-10
121.333	0.15974	61.3332	0.37074	83.5912	0.41949										5.31372	0.05086	0.72323																1235	4.11287e-08	2.25616e-10
121.433	0.15838	61.4326	0.37043	83.6776	0.41992										5.27397	0.05086	0.7264																1237	3.98874e-08	2.24501e-10
121.532	0.15702	61.532	0.37013	83.764	0.42036										5.23415	0.05086	0.732																1239	3.93388e-08	2.25314e-10
121.631	0.15566	61.6314	0.36982	83.8503	0.42082										5.19493	0.05086	0.73062																1241	4.071e-08	2.2081e-10
121.731	0.1543	61.7308	0.36952	83.9367	0.42129										5.15518	0.05086	0.72819																1243	3.95457e-08	2.20878e-10
121.83	0.15294	61.8302	0.36923	84.0231	0.42178										5.11421	0.05086	0.72988																1245	4.00614e-08	2.2387e-10
121.93	0.15158	61.9297	0.36893	84.1095	0.42228										5.07477	0.05086	0.73622																1247	4.02958e-08	2.22053e-10
122.029	0.15022	62.0291	0.36864	84.1958	0.42279										5.03464	0.05086	0.73506																1249	3.86058e-08	2.23396e-10
122.129	0.14886	62.1285	0.36834	84.2822	0.42332										4.99504	0.05086	0.73548																1251	3.85465e-08	2.2064e-10
122.228	0.1475	62.2279	0.36805	84.3686	0.42387										4.95529	0.05086	0.73696																1253	3.9443e-08	2.24712e-10
122.327	0.14613	62.3273	0.36776	84.4549	0.42443										4.916	0.05086	0.73897																1255	3.91853e-08	2.24667e-10
122.427	0.14477	62.4267	0.36747	84.5413	0.42501										4.87503	0.05086	0.73802																1257	4.18524e-08	2.23888e-10
122.526	0.1434	62.5261	0.36719	84.6277	0.4256										4.83627	0.05086	0.73675																1259	4.07311e-08	2.23961e-10
122.626	0.14204	62.6255	0.36691	84.7141	0.42621										4.79538	0.05086	0.74456																1261	3.91578e-08	2.21427e-10
122.725	0.14067	62.7249	0.36662	84.8004	0.42683										4.75471	0.05086	0.7509																1263	3.93505e-08	2.24006e-10
122.824	0.1393	62.8243	0.36634	84.8868	0.42747										4.71512	0.05086	0.75058																1265	3.95948e-08	2.31061e-10
122.924	0.13793	62.9237	0.36607	84.9732	0.42812										4.67461	0.05086	0.75069																1267	4.1599e-08	2.32048e-10
123.023	0.13656	63.0231	0.36579	85.0595	0.42879										4.63448	0.05086	0.75587																1269	4.34848e-08	2.2684e-10
123.123	0.13519	63.1225	0.36551	85.1459	0.42947										4.59534	0.05086	0.75903																1271	4.24935e-08	2.31526e-10
123.222	0.13382	63.2219	0.36524	85.2323	0.43017										4.55559	0.05086	0.7603																1273	3.89573e-08	2.22582e-10
123.321	0.13245	63.3213	0.36497	85.3187	0.43089										4.51523	0.05086	0.76537																1275	4.08332e-08	2.18944e-10
123.421	0.13108	63.4207	0.3647	85.405	0.43162										4.47464	0.05086	0.77023																1277	4.13417e-08	2.22355e-10
123.52	0.1297	63.5201	0.36444	85.4914	0.43237										4.43718	0.05086	0.77213																1279	4.02027e-08	2.17164e-10
123.62	0.12843	63.6195	0.36417	85.5778	0.43313										4.39644	0.05086	0.7734																1281	3.95999e-08	2.20085e-10
123.719	0.1273	63.719	0.36391	85.6641	0.43391										4.35471	0.05086	0.77371																1283	4.42971e-08	2.22873e-10
123.818	0.12616	63.8184	0.36365	85.7505	0.43471										4.31602	0.05086	0.7772																1285	3.97212e-08	2.25232e-10
123.918	0.12503	63.9178	0.36339	85.8369	0.43552										4.27551	0.05086	0.78237																1287	3.89296e-08	2.22942e-10
124.017	0.1239	64.0172	0.36314	85.9233	0.43635										4.23599	0.05086	0.78153																1289	3.58506e-08	2.22766e-10
124.117	0.12277	64.1166	0.36288	86.0096	0.43719										4.19579	0.05086	0.78332																1291	3.98295e-08	2.21847e-10
124.216	0.12163	64.216	0.36263	86.096	0.43805										4.15535	0.05086	0.7867																1293	4.0482e-08	2.2151e-10
124.315	0.1205	64.3154	0.36238	86.1824	0.43892										4.11446	0.05086	0.78765																1295	4.10592e-08	2.2441e-10
124.415	0.11936	64.4148	0.36214	86.2687	0.43982										4.07616	0.05086	0.78797																1297	4.14956e-08	2.21906e-10
124.514	0.11822	64.5142	0.36189	86.3551	0.44072										4.03435	0.05086	0.79008																1299	4.03849e-08	2.19754e-10
124.614	0.11709	64.6136	0.36165	86.4415	0.44165										3.99651	0.05086	0.79082																1301	4.08501e-08	2.18876e-10
124.713	0.11595	64.713	0.36141	86.5279	0.44259										3.95531	0.05086	0.79304																1303	3.81167e-08	2.19388e-10
124.812	0.11481	64.8124	0.36117	86.6142	0.44355										3.91602	0.05086	0.79198																1305	3.94248e-08	2.24323e-10
124.912	0.11367	64.9118	0.36093	86.7006	0.44452										3.87459	0.05086	0.79367																1307	4.31845e-08	2.26435e-10
125.011	0.11253	65.0112	0.36069	86.787	0.4455										3.83667	0.05086	0.79674																1309	4.08518e-08	2.24548e-10
125.111	0.11139	65.1106	0.36046	86.8733	0.4465										3.79532	0.05086	0.79357																1311	4.28385e-08	2.2521e-10
125.21	0.11024	65.21	0.36023	86.9597	0.4475										3.75633	0.05086	0.79674																1313	4.29921e-08	2.22333e-10
125.309	0.1091	65.3094	0.35999	87.0461	0.44851										3.71681	0.05086	0.79568																1315	3.99508e-08	2.21464e-10
125.409	0.10796	65.4088	0.35977	87.1325	0.44953										3.67584	0.05086	0.79874																1317	3.96499e-08	2.17859e-10
125.508	0.10681	65.5083	0.35954	87.2188	0.45056										3.63739	0.05086	0.79579																1319	4.11842e-08	2.21191e-10
125.608	0.10567	65.6077	0.35931	87.3052	0.4516										3.59619	0.05086	0.79589																1321	4.12803e-08	2.24442e-10
125.707	0.10452	65.7071	0.35909	87.3916	0.45264										3.55629	0.05086	0.79684																1323	4.04768e-08	2.20699e-10
125.806	0.10338	65.8065	0.35886	87.4779	0.4537										3.5173	0.05086	0.7922																1325	3.92145e-08	2.24236e-10
125.906	0.10223	65.9059	0.35864	87.5643	0.45476										3.47603	0.05086	0.79135																1327	4.13198e-08	2.28334e-10
126.005	0.10108	66.0053	0.35842	87.6507	0.45583										3.43559	0.05086	0.79325																1329	4.01068e-08	2.25537e-10
126.105	0.09993	66.1047	0.35819	87.7371	0.45691										3.39714	0.05086	0.79135																1331	3.80217e-08	2.23859e-10
126.204	0.09878	66.2041	0.35797	87.8234	0.458										3.35663	0.05086	0.78575																1333	3.96384e-08	2.31262e-10
126.303	0.09763	66.3035	0.35775	87.9098	0.45909										3.31657	0.05086	0.78565																1335	3.81704e-08	2.2983e-10
126.403	0.09648	66.4029	0.35753	87.9962	0.4602										3.27736	0.05086	0.78195																1337	4.01867e-08	2.35851e-10
126.502	0.09533	66.5023	0.35731	88.0825	0.46132										3.23692	0.05086	0.7753																1339	4.05778e-08	2.26988e-10
126.602	0.09418	66.6017	0.35709	88.1689	0.46245										3.19756	0.05086	0.76917																1341	4.14026e-08	2.28567e-10
126.701	0.09302	66.7011	0.35687	88.2553	0.46358										3.15788	0.05086	0.76442																1343	4.06761e-08	2.26403e-10
126.8	0.09194	66.8005	0.35664	88.3417	0.46472										3.11722	0.05086	0.766																1345	4.25025e-08	2.28393e-10
126.9	0.09092	66.8999	0.35641	88.428	0.46588										3.07663	0.05086	0.76315																1347	4.19281e-08	2.30332e-10
126.999	0.08991	66.9993	0.35618	88.5144	0.46703										3.03703	0.05086	0.75671																1349	4.10382e-08	2.25649e-10
127.099	0.08889	67.0987	0.35595	88.6008	0.4682										2.99767	0.05086	0.75576																1351	3.95501e-08	2.28089e-10
127.198	0.08788	67.1981	0.35572	88.6871	0.46938										2.95807	0.05086	0.76009																1353	3.88338e-08	2.26639e-10
127.298	0.08686	67.2976	0.35548	88.7735	0.47056										2.91748	0.05086	0.75058																1355	3.95241e-08	2.25269e-10
127.397	0.08584	67.397	0.35524	88.8599	0.47175										2.87811	0.05086	0.74742																1357	4.03148e-08	2.26484e-10
127.496	0.08483	67.4964	0.355	88.9463	0.47295										2.83798	0.05086	0.74636																1359	4.03687e-08	2.25976e-10
127.596	0.08381	67.5958	0.35476	89.0326	0.47415										2.79732	0.05086	0.74435																1361	3.98747e-08	2.27749e-10
127.695	0.08279	67.6952	0.35452	89.119	0.47536										2.75726	0.05086	0.73464																1363	3.95385e-08	2.26137e-10
127.795	0.08177	67.7946	0.35427	89.2054	0.47658										2.71797	0.05086	0.73115																1365	4.0256e-08	2.26981e-10
127.894	0.08072	67.894	0.35402	89.2918	0.47781										2.67708	0.05086	0.732																1367	3.96151e-08	2.22408e-10
127.993	0.07966	67.9934	0.35376	89.3781	0.47904										2.6368	0.05086	0.73231																1369	4.49027e-08	2.21403e-10
128.093	0.07859	68.0928	0.35351	89.4645	0.48027										2.5975	0.05086	0.72798																1371	4.01387e-08	2.28164e-10
128.192	0.07752	68.1922	0.35325	89.5509	0.48152										2.5589	0.05086	0.72386																1373	3.92648e-08	2.26737e-10
128.292	0.07646	68.2916	0.35298	89.6372	0.48276										2.51732	0.05086	0.7265																1375	4.13958e-08	2.26832e-10
128.391	0.07539	68.391	0.35272	89.7236	0.48402										2.47711	0.05086	0.72608																1377	3.99625e-08	2.25271e-10
128.49	0.07432	68.4904	0.35245	89.81	0.48527										2.43706	0.05086	0.72154																1379	4.24388e-08	2.25675e-10
128.59	0.07325	68.5898	0.35218	89.8964	0.48654										2.39754	0.05086	0.71985																1381	4.08731e-08	2.31443e-10
128.689	0.07218	68.6892	0.35191	89.9827	0.48781										2.35741	0.05086	0.72133																1383	4.17788e-08	2.29391e-10
128.789	0.07111	68.7886	0.35163	90.0691	0.48908										2.31804	0.05086	0.72017																1385	4.10828e-08	2.30636e-10
128.888	0.07004	68.888	0.35136	90.1555	0.49036										2.27814	0.05086	0.71605																1387	3.89256e-08	2.26462e-10
128.987	0.06897	68.9874	0.35107	90.2418	0.49164										2.23724	0.05086	0.71499																1389	4.1035e-08	2.26873e-10
129.087	0.0679	69.0869	0.35078	90.3282	0.49292										2.19826	0.05086	0.71584																1391	4.32686e-08	2.2651e-10
129.186	0.06683	69.1863	0.35049	90.4146	0.49421										2.15767	0.05086	0.71721																1393	4.14879e-08	2.27881e-10
129.286	0.06576	69.2857	0.3502	90.501	0.49551										2.11731	0.05086	0.71256																1395	4.43899e-08	2.2806e-10
129.385	0.06468	69.3851	0.3499	90.5873	0.4968										2.07741	0.05086	0.70971																1397	4.07096e-08	2.25955e-10
129.484	0.06361	69.4845	0.3496	90.6737	0.4981										2.03857	0.05086	0.71425																1399	4.26863e-08	2.27972e-10
129.584	0.06259	69.5839	0.3493	90.7601	0.4994										1.99738	0.05086	0.71341																1401	4.33363e-08	2.28434e-10
129.683	0.06158	69.6833	0.34899	90.8464	0.50071										1.95763	0.05086	0.70897																1403	4.10532e-08	2.26173e-10
129.783	0.06057	69.7827	0.34868	90.9328	0.50202										1.91628	0.05086	0.7076																1405	3.93553e-08	2.26679e-10
129.882	0.05956	69.8821	0.34837	91.0192	0.50333										1.87828	0.05086	0.71109																1407	3.9363e-08	2.28083e-10
129.982	0.05844	69.9815	0.34805	91.1056	0.50464										1.83784	0.05086	0.6925																1409	4.21628e-08	2.28217e-10
130.081	0.05722	70.0809	0.34773	91.1919	0.50595										1.79817	0.05086	0.70338																1411	4.13142e-08	2.26615e-10
130.18	0.056	70.1803	0.34741	91.2783	0.50727										1.7598	0.05086	0.70728																1413	4.07741e-08	2.25948e-10
130.28	0.05478	70.2797	0.34708	91.3647	0.50858										1.71761	0.05086	0.70179																1415	4.19745e-08	2.25701e-10
130.379	0.05356	70.3791	0.34675	91.451	0.5099										1.6777	0.05086	0.70422																1417	4.15141e-08	2.28087e-10
130.478	0.05234	70.4785	0.34642	91.5374	0.51122										1.63879	0.05086	0.69545																1419	4.23229e-08	2.29793e-10
130.578	0.05111	70.5779	0.34608	91.6238	0.51254										1.59798	0.05086	0.69303																1421	3.93047e-08	2.24455e-10
130.677	0.04988	70.6773	0.34574	91.7102	0.51386										1.55731	0.05086	0.69144																1423	4.08794e-08	2.19261e-10
130.777	0.04865	70.7767	0.3454	91.7965	0.51518										1.51764	0.05086	0.68595																1425	3.93779e-08	2.24e-10
130.876	0.04741	70.8762	0.34505	91.8829	0.5165										1.47842	0.05086	0.67423																1427	4.04132e-08	2.24172e-10
130.976	0.04618	70.9756	0.3447	91.9693	0.51782										1.43837	0.05086	0.67486																1429	3.98057e-08	2.26867e-10
131.075	0.04494	71.075	0.34434	92.0556	0.51914										1.39748	0.05086	0.67412																1431	3.88419e-08	2.22988e-10
131.174	0.04369	71.1744	0.34398	92.142	0.52046										1.35857	0.05086	0.66694																1433	3.88983e-08	2.26649e-10
131.274	0.0424	71.2738	0.34362	92.2284	0.52178										1.31844	0.05086	0.66546																1435	3.86391e-08	2.28031e-10
131.373	0.04113	71.3732	0.34325	92.3148	0.5231										1.27724	0.05086	0.66007																1437	3.8377e-08	2.28599e-10
131.473	0.03985	71.4726	0.34288	92.4011	0.52442										1.23756	0.05086	0.6567																1439	3.82552e-08	2.23543e-10
131.572	0.03858	71.572	0.34251	92.4875	0.52573										1.20003	0.05086	0.65279																1441	3.8594e-08	2.28369e-10
131.671	0.03731	71.6714	0.34213	92.5739	0.52705										1.15807	0.05086	0.6474																1443	3.8499e-08	2.31452e-10
131.771	0.03603	71.7708	0.34175	92.6602	0.52836										1.11794	0.05086	0.64011																1445	3.7519e-08	2.26472e-10
131.87	0.03476	71.8702	0.34137	92.7466	0.52967										1.07895	0.05086	0.63885																1447	3.89013e-08	2.31689e-10
131.97	0.03349	71.9696	0.34098	92.833	0.53098										1.03912	0.05086	0.63304																1449	3.70464e-08	2.2613e-10
132.069	0.03221	72.069	0.3406	92.9194	0.53228										0.99869	0.05086	0.62786																1451	3.47877e-08	2.26979e-10
132.168	0.03094	72.1684	0.34021	93.0057	0.53359										0.95894	0.05086	0.62205																1453	3.80493e-08	2.29507e-10
132.268	0.02967	72.2678	0.33983	93.0921	0.53489										0.91835	0.05086	0.61889																1455	3.91528e-08	2.28472e-10
132.367	0.02839	72.3672	0.33944	93.1785	0.53619										0.87875	0.05086	0.61339																1457	3.7743e-08	2.30492e-10
132.467	0.02712	72.4666	0.33906	93.2648	0.5375										0.83931	0.05086	0.61266																1459	3.8379e-08	2.28114e-10
132.566	0.02585	72.566	0.33867	93.3512	0.5388										0.79895	0.05086	0.6059																1461	3.90587e-08	2.33002e-10
132.666	0.02458	72.6655	0.33829	93.4376	0.5401										0.75935	0.05086	0.60304																1463	3.73923e-08	2.35088e-10
132.765	0.0233	72.7649	0.33791	93.524	0.54141										0.71861	0.05086	0.59861																1465	3.68484e-08	2.27497e-10
132.864	0.02204	72.8643	0.33752	93.6103	0.54271										0.67932	0.05086	0.5947																1467	3.57112e-08	2.27387e-10
132.964	0.02078	72.9637	0.33714	93.6967	0.54401										0.64003	0.05086	0.59016																1469	3.67474e-08	2.27625e-10
133.063	0.01953	73.0631	0.33676	93.7831	0.54532										0.59898	0.05086	0.59174																1471	3.90153e-08	2.318e-10
133.162	0.0187	73.1625	0.33638	93.8694	0.54662										0.55946	0.05086	0.58583																1473	3.6497e-08	2.29158e-10
133.262	0.01817	73.2619	0.336	93.9558	0.54792										0.51949	0.05086	0.58477																1475	3.60472e-08	2.28119e-10
133.361	0.01764	73.3613	0.33562	94.0422	0.54922										0.47852	0.05086	0.57907																1477	3.5371e-08	2.30779e-10
133.461	0.01711	73.4607	0.33524	94.1286	0.55053										0.439	0.05086	0.5759																1479	3.91575e-08	2.30384e-10
133.56	0.01658	73.5601	0.33487	94.2149	0.55184										0.39864	0.05086	0.57263																1481	3.91715e-08	2.24288e-10
133.66	0.01605	73.6595	0.33449	94.3013	0.55315										0.35965	0.05086	0.5703																1483	3.91954e-08	2.23357e-10
133.759	0.01552	73.7589	0.33412	94.3877	0.55446										0.31883	0.05086	0.5703																1485	3.67054e-08	2.23558e-10
133.858	0.01499	73.8583	0.33375	94.474	0.55577										0.27985	0.05086	0.56735																1487	3.64449e-08	2.2512e-10
133.958	0.01446	73.9577	0.33339	94.5604	0.55708										0.23911	0.05086	0.56777																1489	3.88893e-08	2.22902e-10
134.057	0.01393	74.0571	0.33303	94.6468	0.5584										0.20065	0.05086	0.56164																1491	4.06931e-08	2.25109e-10
134.156	0.0134	74.1565	0.33267	94.7332	0.55971										0.16014	0.05086	0.55848																1493	4.2406e-08	2.23965e-10
134.256	0.01287	74.2559	0.33231	94.8195	0.56103										0.11841	0.05086	0.55552																1495	3.63722e-08	2.31165e-10
134.355	0.01234	74.3553	0.33196	94.9059	0.56234										0.08087	0.05086	0.55372																1497	3.76016e-08	2.24988e-10
134.455	0.01181	74.4548	0.33161	94.9923	0.56365										0.03922	0.05086	0.55013																1499	3.74713e-08	2.27499e-10
134.554	0.0113	74.5542	0.33126	95.0786	0.56497										0	0.05086	0.54696																1501	3.61405e-08	2.22561e-10
134.654	0.0108	74.6536	0.33092	95.165	0.56628										-0.04044	0.05086	0.54464																1503	3.86685e-08	2.23088e-10
134.753	0.01029	74.753	0.33058	95.2514	0.56759										-0.07874	0.05086	0.53028																1505	3.93147e-08	2.27933e-10
134.852	0.00979	74.8524	0.33025	95.3378	0.5689										-0.12001	0.05086	0.53778																1507	3.85697e-08	2.26963e-10
134.952	0.00929	74.9518	0.32992	95.4241	0.57021										-0.16014	0.05086	0.53661																1509	3.80772e-08	2.29944e-10
135.051	0.0088	75.0512	0.3296	95.5105	0.57152										-0.19936	0.05086	0.53081																1511	3.87481e-08	2.33121e-10
135.151	0.0083	75.1506	0.32928	95.5969	0.57283										-0.23918	0.05086	0.53323																1513	3.60438e-08	2.33553e-10
135.25	0.00781	75.25	0.32896	95.6832	0.57413										-0.27916	0.05086	0.52901																1515	3.69852e-08	2.42578e-10
135.349	0.00731	75.3494	0.32866	95.7696	0.57543										-0.31967	0.05086	0.52193																1517	3.81345e-08	2.32782e-10
135.449	0.00682	75.4488	0.32835	95.856	0.57673										-0.36003	0.05086	0.52299																1519	3.81451e-08	2.35996e-10
135.548	0.00633	75.5482	0.32806	95.9424	0.57803										-0.39917	0.05086	0.51697																1521	3.76301e-08	2.34976e-10
135.648	0.00585	75.6476	0.32777	96.0287	0.57932										-0.43983	0.05086	0.50747																1523	3.73154e-08	2.37366e-10
135.747	0.00536	75.747	0.32748	96.1151	0.58061										-0.47897	0.05086	0.50134																1525	3.53677e-08	2.35639e-10
135.846	0.00488	75.8464	0.32721	96.2015	0.58189										-0.51949	0.05086	0.49743																1527	3.75916e-08	2.33237e-10
135.946	0.00439	75.9458	0.32693	96.2878	0.58317										-0.55885	0.05086	0.49437																1529	3.84821e-08	2.28412e-10
136.045	0.00391	76.0452	0.32667	96.3742	0.58445										-0.59944	0.05086	0.49184																1531	3.73776e-08	2.28782e-10
136.145	0.00344	76.1446	0.32641	96.4606	0.58572										-0.63889	0.05086	0.48729																1533	3.90242e-08	2.27979e-10
136.244	0.00296	76.2441	0.32616	96.547	0.58699										-0.67932	0.05086	0.48328																1535	3.91357e-08	2.21671e-10
136.344	0.00265	76.3435	0.32592	96.6333	0.58825										-0.71877	0.05086	0.48518																1537	3.87742e-08	2.26835e-10
136.443	0.00243	76.4429	0.32568	96.7197	0.58951										-0.75981	0.05086	0.47927																1539	3.23334e-08	2.26701e-10
136.542	0.0022	76.5423	0.32546	96.8061	0.59076										-0.79926	0.05086	0.47547																1541	3.62186e-08	2.24224e-10
136.642	0.00198	76.6417	0.32524	96.8924	0.59201										-0.839	0.05086	0.46987																1543	3.86181e-08	2.24085e-10
136.741	0.00176	76.7411	0.32502	96.9788	0.59325										-0.8783	0.05086	0.45983																1545	3.58569e-08	2.21565e-10
136.84	0.00153	76.8405	0.32482	97.0652	0.59448										-0.91904	0.05086	0.45667																1547	3.85725e-08	2.27318e-10
136.94	0.00131	76.9399	0.32462	97.1516	0.59571										-0.9597	0.05086	0.45413																1549	3.68108e-08	2.30739e-10
137.039	0.00109	77.0393	0.32444	97.2379	0.59693										-0.99937	0.05086	0.44779																1551	3.7575e-08	2.29244e-10
137.139	0.00087	77.1387	0.32426	97.3243	0.59814										-1.03798	0.05086	0.44114																1553	3.73304e-08	2.26426e-10
137.238	0.00065	77.2381	0.32409	97.4107	0.59934										-1.07918	0.05086	0.43512																1555	3.83049e-08	2.34595e-10
137.338	0.00043	77.3375	0.32393	97.497	0.60054										-1.11938	0.05086	0.43195																1557	3.8365e-08	2.29243e-10
137.437	0.00022	77.4369	0.32378	97.5834	0.60172										-1.15723	0.05086	0.42931																1559	3.74031e-08	2.32342e-10
137.536	0	77.5363	0.32363	97.6698	0.6029										-1.19843	0.05086	0.42424																1561	3.73732e-08	2.28473e-10
137.636	0.00025	77.6357	0.3235	97.7562	0.60406										-1.2394	0.05086	0.42224																1563	3.8229e-08	2.25755e-10
137.735	0.00095	77.7351	0.32338	97.8425	0.60522										-1.27853	0.05086	0.41865																1565	3.93641e-08	2.30039e-10
137.834	0.00164	77.8345	0.32326	97.9289	0.60636										-1.31813	0.05086	0.41326																1567	3.80672e-08	2.23755e-10
137.934	0.00233	77.9339	0.32316	98.0153	0.6075										-1.35849	0.05086	0.40904																1569	3.78552e-08	2.18906e-10
138.033	0.00301	78.0334	0.32307	98.1016	0.60862										-1.39931	0.05086	0.40471																1571	3.87732e-08	2.30654e-10
138.133	0.00369	78.1328	0.32299	98.188	0.60974										-1.43791	0.05086	0.40175																1573	3.91917e-08	2.22062e-10
138.232	0.00437	78.2322	0.32291	98.2744	0.61084										-1.47957	0.05086	0.39562																1575	3.78262e-08	2.21296e-10
138.332	0.00506	78.3316	0.32285	98.3608	0.61194										-1.51848	0.05086	0.39013																1577	3.93572e-08	2.24584e-10
138.431	0.00574	78.431	0.3228	98.4471	0.61302										-1.55937	0.05086	0.39034																1579	3.77501e-08	2.25367e-10
138.53	0.00643	78.5304	0.32276	98.5335	0.61409										-1.59843	0.05086	0.38738																1581	3.84421e-08	2.24623e-10
138.63	0.00711	78.6298	0.32273	98.6199	0.61515										-1.6362	0.05086	0.37957																1583	3.98843e-08	2.29409e-10
138.729	0.0078	78.7292	0.32271	98.7062	0.61619										-1.67915	0.05086	0.37756																1585	3.89026e-08	2.32253e-10
138.829	0.00848	78.8286	0.32271	98.7926	0.61723										-1.7173	0.05086	0.37418																1587	4.01338e-08	2.20835e-10
138.928	0.00917	78.928	0.32271	98.879	0.61825										-1.75789	0.05086	0.37123																1589	3.92818e-08	2.19215e-10
139.027	0.00985	79.0274	0.32273	98.9654	0.61926										-1.79733	0.05086	0.36436																1591	4.06736e-08	2.27796e-10
139.127	0.01054	79.1268	0.32275	99.0517	0.62026										-1.83868	0.05086	0.35971																1593	4.01338e-08	2.23835e-10
139.226	0.01123	79.2262	0.32279	99.1381	0.62124										-1.87889	0.05086	0.35993																1595	4.07431e-08	2.24584e-10
139.326	0.01191	79.3256	0.32285	99.2245	0.62221										-1.91856	0.05086	0.35517																1597	4.06253e-08	2.22e-10
139.425	0.0126	79.425	0.32291	99.3108	0.62317										-1.95778	0.05086	0.3501																1599	4.06175e-08	2.2892e-10
139.524	0.01361	79.5244	0.32299	99.3972	0.62412										-1.99638	0.05086	0.34873																1601	3.83318e-08	2.30744e-10
139.624	0.01474	79.6238	0.32307	99.4836	0.62506										-2.03888	0.05086	0.34577																1603	3.87506e-08	2.30149e-10
139.723	0.01587	79.7232	0.32318	99.57	0.626										-2.07779	0.05086	0.34049																1605	3.79153e-08	2.28855e-10
139.823	0.01701	79.8227	0.32329	99.6563	0.62693										-2.11861	0.05086	0.33437																1607	3.97045e-08	2.30388e-10
139.922	0.01814	79.9221	0.32342	99.7427	0.62785										-2.15775	0.05086	0.33236																1609	3.95539e-08	2.33768e-10
140.022	0.01927	80.0215	0.32356	99.8291	0.62877										-2.19841	0.05086	0.33226																1611	3.78173e-08	2.33244e-10
140.121	0.0204	80.1209	0.32371	99.9154	0.62968										-2.23747	0.05086	0.32444																1613	3.79856e-08	2.30974e-10
140.22	0.02153	80.2203	0.32388	100.002	0.63059										-2.27722	0.05086	0.32																1615	3.78171e-08	2.27995e-10
140.32	0.02266	80.3197	0.32406	100.088	0.63149										-2.31888	0.05086	0.31578																1617	3.8888e-08	2.30886e-10
140.419	0.02379	80.4191	0.32425	100.175	0.63239										-2.3571	0.05086	0.3143																1619	4.17974e-08	2.31836e-10
140.518	0.02492	80.5185	0.32445	100.261	0.63328										-2.39822	0.05086	0.30934																1621	3.80904e-08	2.28341e-10
140.618	0.02605	80.6179	0.32467	100.347	0.63416										-2.43797	0.05086	0.30416																1623	3.99256e-08	2.3651e-10
140.717	0.02717	80.7173	0.32491	100.434	0.63505										-2.47887	0.05086	0.30353																1625	3.87548e-08	2.36732e-10
140.817	0.02835	80.8167	0.32516	100.52	0.63594										-2.51816	0.05086	0.30152																1627	3.99123e-08	2.34228e-10
140.916	0.02957	80.9161	0.32542	100.606	0.63682										-2.55768	0.05086	0.29307																1629	3.8632e-08	2.35432e-10
141.016	0.03079	81.0155	0.32569	100.693	0.63771										-2.59827	0.05086	0.29455																1631	3.82252e-08	2.35664e-10
141.115	0.032	81.1149	0.32598	100.779	0.6386										-2.63725	0.05086	0.29223																1633	3.78501e-08	2.3175e-10
141.214	0.03317	81.2143	0.32629	100.865	0.63948										-2.67769	0.05086	0.29012																1635	3.68033e-08	2.36153e-10
141.314	0.03434	81.3137	0.32661	100.952	0.64037										-2.71782	0.05086	0.28029																1637	3.65818e-08	2.27862e-10
141.413	0.0355	81.4131	0.32694	101.038	0.64125										-2.75841	0.05086	0.2804																1639	3.79189e-08	2.28593e-10
141.512	0.03667	81.5125	0.32729	101.125	0.64214										-2.79823	0.05086	0.27723																1641	3.89739e-08	2.29467e-10
141.612	0.03783	81.612	0.32765	101.211	0.64302										-2.83623	0.05086	0.2767																1643	3.86743e-08	2.32051e-10
141.711	0.039	81.7114	0.32803	101.297	0.6439										-2.87842	0.05086	0.26899																1645	3.75816e-08	2.35818e-10
141.811	0.04016	81.8108	0.32843	101.384	0.64478										-2.91817	0.05086	0.26561																1647	3.88973e-08	2.30341e-10
141.91	0.04132	81.9102	0.32883	101.47	0.64566										-2.95753	0.05086	0.26762																1649	4.05249e-08	2.36373e-10
142.01	0.04249	82.0096	0.32926	101.556	0.64654										-2.99812	0.05086	0.26107																1651	3.94793e-08	2.34184e-10
142.109	0.04365	82.109	0.3297	101.643	0.64741										-3.03696	0.05086	0.25611																1653	3.82666e-08	2.30018e-10
142.208	0.04482	82.2084	0.33015	101.729	0.64829										-3.07793	0.05086	0.25305																1655	3.8107e-08	2.29504e-10
142.308	0.04598	82.3078	0.33062	101.816	0.64916										-3.11882	0.05086	0.2541																1657	3.69823e-08	2.36476e-10
142.407	0.04714	82.4072	0.33111	101.902	0.65003										-3.1572	0.05086	0.24534																1659	3.88714e-08	2.35492e-10
142.507	0.04831	82.5066	0.33161	101.988	0.6509										-3.19695	0.05086	0.24312																1661	3.84393e-08	2.34862e-10
142.606	0.04947	82.606	0.33212	102.075	0.65176										-3.23853	0.05086	0.22918																1663	3.6473e-08	2.27291e-10
142.705	0.05063	82.7054	0.33266	102.161	0.65263										-3.27827	0.05086	0.22326																1665	3.97514e-08	2.31457e-10
142.805	0.05181	82.8048	0.33321	102.248	0.65349										-3.31696	0.05086	0.21555																1667	3.78499e-08	2.32292e-10
142.904	0.05304	82.9042	0.33377	102.334	0.65435										-3.35777	0.05086	0.20943																1669	3.89729e-08	2.32554e-10
143.004	0.05427	83.0036	0.33435	102.42	0.6552										-3.3963	0.05086	0.20531																1671	3.93314e-08	2.34076e-10
143.103	0.0555	83.103	0.33495	102.507	0.65606										-3.43697	0.05086	0.2014																1673	3.8386e-08	2.31198e-10
143.202	0.05673	83.2024	0.33555	102.593	0.65691										-3.47778	0.05086	0.19264																1675	3.58273e-08	2.38596e-10
143.302	0.05796	83.3018	0.33618	102.679	0.65776										-3.51822	0.05086	0.18809																1677	3.61613e-08	2.40937e-10
143.401	0.05919	83.4012	0.33681	102.766	0.6586										-3.55675	0.05086	0.18186																1679	3.75768e-08	2.36225e-10
143.501	0.06042	83.5007	0.33747	102.852	0.65944										-3.59711	0.05086	0.17606																1681	3.85861e-08	2.32959e-10
143.6	0.06165	83.6001	0.33814	102.939	0.66028										-3.63708	0.05086	0.16581																1683	3.76776e-08	2.38453e-10
143.7	0.06288	83.6995	0.33882	103.025	0.66111										-3.67737	0.05086	0.15472																1685	3.54423e-08	2.38246e-10
143.799	0.06411	83.7989	0.33952	103.111	0.66194										-3.71613	0.05086	0.1487																1687	3.8403e-08	2.33194e-10
143.898	0.06534	83.8983	0.34023	103.198	0.66277										-3.75687	0.05086	0.13835																1689	3.67728e-08	2.37438e-10
143.998	0.06669	83.9977	0.34096	103.284	0.6636										-3.79761	0.05086	0.12737																1691	3.56482e-08	2.44081e-10
144.097	0.06812	84.0971	0.3417	103.37	0.66442										-3.83804	0.05086	0.11501																1693	3.59658e-08	2.3877e-10
144.196	0.06954	84.1965	0.34246	103.457	0.66523										-3.87772	0.05086	0.10815																1695	3.79771e-08	2.3305e-10
144.296	0.07096	84.2959	0.34324	103.543	0.66605										-3.91594	0.05086	0.09875																1697	3.91874e-08	2.39879e-10
144.395	0.07238	84.3953	0.34403	103.629	0.66685										-3.95599	0.05086	0.08935																1699	3.81166e-08	2.39617e-10
144.495	0.0738	84.4947	0.34483	103.716	0.66766										-3.99742	0.05086	0.07815																1701	3.76492e-08	2.41934e-10
144.594	0.07522	84.5941	0.34565	103.802	0.66846										-4.03587	0.05086	0.06896																1703	3.69181e-08	2.3726e-10
144.694	0.07664	84.6935	0.34649	103.888	0.66926										-4.07745	0.05086	0.05988																1705	3.89281e-08	2.37922e-10
144.793	0.07806	84.7929	0.34734	103.975	0.67005										-4.11713	0.05086	0.05154																1707	3.87836e-08	2.34885e-10
144.892	0.07948	84.8923	0.3482	104.061	0.67083										-4.15703	0.05086	0.04372																1709	3.69152e-08	2.34231e-10
144.992	0.0809	84.9917	0.34909	104.148	0.67162										-4.19769	0.05086	0.03517																1711	3.8503e-08	2.36372e-10
145.091	0.08233	85.0911	0.34999	104.234	0.6724										-4.23782	0.05086	0.02292																1713	3.66912e-08	2.29699e-10
145.19	0.08375	85.1905	0.3509	104.32	0.67317										-4.2765	0.05086	0.0169																1715	3.68207e-08	2.32353e-10
145.29	0.08517	85.29	0.35183	104.407	0.67394										-4.31625	0.05086	0.01088																1717	3.98251e-08	2.29741e-10
145.389	0.08659	85.3894	0.35278	104.493	0.6747										-4.35616	0.05086	0.00285																1719	3.78309e-08	2.32855e-10
145.489	0.08801	85.4888	0.35374	104.579	0.67546										-4.39537	0.05086	-0.00465																1721	3.95712e-08	2.29596e-10
145.588	0.08943	85.5882	0.35472	104.666	0.67621										-4.43695	0.05086	-0.00771																1723	3.88919e-08	2.35172e-10
145.688	0.09085	85.6876	0.35572	104.752	0.67696										-4.47609	0.05086	-0.01119																1725	3.86661e-08	2.33474e-10
145.787	0.09226	85.787	0.35673	104.839	0.67771										-4.5153	0.05086	-0.01933																1727	3.96575e-08	2.29002e-10
145.886	0.09368	85.8864	0.35775	104.925	0.67845										-4.55589	0.05086	-0.02397																1729	3.91258e-08	2.34422e-10
145.986	0.0951	85.9858	0.3588	105.011	0.67918										-4.5961	0.05086	-0.0283																1731	3.96129e-08	2.29335e-10
146.085	0.09652	86.0852	0.35986	105.098	0.67991										-4.63554	0.05086	-0.0283																1733	3.93569e-08	2.34585e-10
146.185	0.09794	86.1846	0.36094	105.184	0.68063										-4.67728	0.05086	-0.03834																1735	3.87225e-08	2.33503e-10
146.284	0.09936	86.284	0.36204	105.27	0.68135										-4.71588	0.05086	-0.04034																1737	3.95696e-08	2.35697e-10
146.383	0.10078	86.3834	0.36315	105.357	0.68206										-4.75662	0.05086	-0.0452																1739	3.85852e-08	2.37188e-10
146.483	0.1022	86.4828	0.36428	105.443	0.68277										-4.79584	0.05086	-0.05249																1741	3.90375e-08	2.30501e-10
146.582	0.10362	86.5822	0.36543	105.53	0.68347										-4.83681	0.05086	-0.05281																1743	4.05983e-08	2.32407e-10
146.682	0.10504	86.6816	0.36659	105.616	0.68416										-4.87595	0.05086	-0.05703																1745	3.93993e-08	2.28672e-10
146.781	0.10646	86.781	0.36777	105.702	0.68485										-4.91608	0.05086	-0.05883																1747	4.28228e-08	2.30902e-10
146.88	0.10787	86.8804	0.36897	105.789	0.68553										-4.95522	0.05086	-0.06199																1749	3.90184e-08	2.33972e-10
146.98	0.10929	86.9798	0.37018	105.875	0.6862										-4.99649	0.05086	-0.06696																1751	3.94484e-08	2.36653e-10
147.079	0.11071	87.0793	0.37141	105.962	0.68687										-5.03525	0.05086	-0.0602																1753	4.1017e-08	2.28769e-10
147.179	0.11213	87.1787	0.37266	106.048	0.68752										-5.07645	0.05086	-0.0752																1755	4.13583e-08	2.32359e-10
147.278	0.11356	87.2781	0.37393	106.134	0.68817										-5.1162	0.05086	-0.07667																1757	3.96513e-08	2.28687e-10
147.377	0.11499	87.3775	0.37521	106.221	0.68882										-5.15701	0.05086	-0.0828																1759	3.97306e-08	2.22058e-10
147.477	0.11642	87.4769	0.37651	106.307	0.68945										-5.19516	0.05086	-0.0904																1761	4.19295e-08	2.21345e-10
147.576	0.11784	87.5763	0.37783	106.393	0.69007										-5.23613	0.05086	-0.0903																1763	4.17241e-08	2.20207e-10
147.676	0.11927	87.6757	0.37917	106.48	0.69069										-5.27496	0.05086	-0.09959																1765	4.3693e-08	2.23774e-10
147.775	0.1207	87.7751	0.38053	106.566	0.6913										-5.31563	0.05086	-0.10614																1767	4.05535e-08	2.20945e-10
147.875	0.12212	87.8745	0.3819	106.652	0.6919										-5.35362	0.05086	-0.11269																1769	3.92243e-08	2.27594e-10
147.974	0.12355	87.9739	0.3833	106.739	0.69248										-5.39505	0.05086	-0.11015																1771	4.04792e-08	2.25089e-10
148.073	0.12498	88.0733	0.38471	106.825	0.69305										-5.43678	0.05086	-0.1073																1773	4.13382e-08	2.23731e-10
148.173	0.1264	88.1727	0.38614	106.912	0.69361										-5.47508	0.05086	-0.10603																1775	4.07626e-08	2.19982e-10
148.272	0.12783	88.2721	0.38759	106.998	0.69415										-5.51598	0.05086	-0.10836																1777	3.91738e-08	2.21506e-10
148.371	0.12926	88.3715	0.38906	107.084	0.69467										-5.55588	0.05086	-0.10603																1779	4.07403e-08	2.23288e-10
148.471	0.13068	88.4709	0.39055	107.171	0.69519										-5.59624	0.05086	-0.11586																1781	4.03194e-08	2.19672e-10
148.57	0.13211	88.5703	0.39206	107.257	0.69569										-5.63522	0.05086	-0.12283																1783	3.99121e-08	2.21713e-10
148.67	0.13354	88.6697	0.39359	107.343	0.69618										-5.67665	0.05086	-0.13201																1785	3.91869e-08	2.20894e-10
148.769	0.13496	88.7691	0.39514	107.43	0.69665										-5.71434	0.05086	-0.13624																1787	4.07365e-08	2.2201e-10
148.869	0.13639	88.8686	0.39671	107.516	0.69711										-5.75455	0.05086	-0.13962																1789	3.84322e-08	2.29286e-10
148.968	0.13781	88.968	0.39831	107.603	0.69756										-5.79491	0.05086	-0.14765																1791	3.77396e-08	2.20005e-10
149.067	0.13924	89.0674	0.39992	107.689	0.69799										-5.83466	0.05086	-0.15081																1793	3.92958e-08	2.209e-10
149.167	0.14066	89.1668	0.40156	107.775	0.69841										-5.87494	0.05086	-0.15419																1795	4.16999e-08	2.24393e-10
149.266	0.14209	89.2662	0.40322	107.862	0.69881										-5.91469	0.05086	-0.1581																1797	3.83045e-08	2.23996e-10
149.366	0.14352	89.3656	0.4049	107.948	0.69921										-5.95612	0.05086	-0.16042																1799	3.80918e-08	2.27451e-10
149.465	0.14494	89.465	0.4066	108.034	0.69959										-5.99411	0.05086	-0.16592																1801	4.11412e-08	2.25122e-10
149.564	0.14637	89.5644	0.40833	108.121	0.69995										-6.03439	0.05086	-0.17151																1803	4.04366e-08	2.2816e-10
149.664	0.14779	89.6638	0.41008	108.207	0.7003										-6.07422	0.05086	-0.17648																1805	4.0006e-08	2.23335e-10
149.763	0.14922	89.7632	0.41185	108.293	0.70064										-6.1142	0.05086	-0.18408																1807	4.02988e-08	2.24726e-10
149.863	0.15064	89.8626	0.41365	108.38	0.70097										-6.15456	0.05086	-0.19264																1809	4.02991e-08	2.24519e-10
149.962	0.15207	89.962	0.41548	108.466	0.70129										-6.19492	0.05086	-0.19971																1811	4.17639e-08	2.18101e-10
150.061	0.15349	90.0614	0.41733	108.553	0.70159										-6.23535	0.05086	-0.20436																1813	3.97237e-08	2.22436e-10
150.161	0.15492	90.1608	0.4192	108.639	0.70187										-6.27571	0.05086	-0.21217																1815	4.28432e-08	2.18949e-10
150.26	0.15634	90.2602	0.4211	108.725	0.70215										-6.3147	0.05086	-0.21967																1817	4.01192e-08	2.17907e-10
150.36	0.15774	90.3596	0.42303	108.812	0.70241										-6.35506	0.05086	-0.2221																1819	4.09171e-08	2.21411e-10
150.459	0.15913	90.459	0.42498	108.898	0.70266										-6.39442	0.05086	-0.22495																1821	4.27959e-08	2.20803e-10
150.558	0.16052	90.5584	0.42695	108.984	0.7029										-6.43372	0.05086	-0.23129																1823	4.0222e-08	2.21978e-10
150.658	0.16191	90.6579	0.42896	109.071	0.70312										-6.47446	0.05086	-0.23647																1825	4.22116e-08	2.24802e-10
150.757	0.16329	90.7573	0.43099	109.157	0.70334										-6.51474	0.05086	-0.23773																1827	4.41102e-08	2.18065e-10
150.857	0.16468	90.8567	0.43305	109.244	0.70354										-6.55418	0.05086	-0.24101																1829	4.08695e-08	2.1993e-10
150.956	0.16606	90.9561	0.43514	109.33	0.70372										-6.59454	0.05086	-0.24745																1831	4.20982e-08	2.21783e-10
151.055	0.16744	91.0555	0.43726	109.416	0.7039										-6.63368	0.05086	-0.25653																1833	4.32555e-08	2.20128e-10
151.155	0.16883	91.1549	0.43941	109.503	0.70406										-6.67419	0.05086	-0.26023																1835	4.03168e-08	2.19265e-10
151.254	0.17021	91.2543	0.44159	109.589	0.70421										-6.71402	0.05086	-0.26519																1837	4.4778e-08	2.20636e-10
151.354	0.17159	91.3537	0.44379	109.675	0.70435										-6.75423	0.05086	-0.24924																1839	4.08841e-08	2.15913e-10
151.453	0.17297	91.4531	0.44603	109.762	0.70447										-6.79504	0.05086	-0.28135																1841	4.42483e-08	2.19811e-10
151.553	0.17434	91.5525	0.44829	109.848	0.70459										-6.83365	0.05086	-0.27111																1843	3.9576e-08	2.19087e-10
151.652	0.17564	91.6519	0.45058	109.934	0.70469										-6.87576	0.05086	-0.2748																1845	3.89045e-08	2.14938e-10
151.751	0.17689	91.7513	0.4529	110.021	0.70478										-6.91521	0.05086	-0.28484																1847	4.17159e-08	2.20673e-10
151.851	0.17815	91.8507	0.45525	110.107	0.70486										-6.95511	0.05086	-0.28568																1849	4.09978e-08	2.22499e-10
151.95	0.1794	91.9501	0.45763	110.194	0.70492										-6.99471	0.05086	-0.2861																1851	3.93459e-08	2.1834e-10
152.049	0.18065	92.0495	0.46005	110.28	0.70498										-7.03339	0.05086	-0.29001																1853	4.14484e-08	2.22726e-10
152.149	0.18189	92.1489	0.46249	110.366	0.70502										-7.07382	0.05086	-0.29508																1855	4.16014e-08	2.1753e-10
152.248	0.18314	92.2483	0.46496	110.453	0.70505										-7.11342	0.05086	-0.29402																1857	4.18624e-08	2.18979e-10
152.348	0.18439	92.3477	0.46746	110.539	0.70507										-7.15302	0.05086	-0.29645																1859	4.10488e-08	2.22235e-10
152.447	0.18563	92.4472	0.46999	110.626	0.70508										-7.19284	0.05086	-0.29973																1861	4.40907e-08	2.19219e-10
152.547	0.18688	92.5466	0.47255	110.712	0.70508										-7.23373	0.05086	-0.30385																1863	4.13382e-08	2.27737e-10
152.646	0.18812	92.646	0.47514	110.798	0.70506										-7.27325	0.05086	-0.30691																1865	4.19531e-08	2.25411e-10
152.745	0.18937	92.7454	0.47776	110.885	0.70504										-7.314	0.05086	-0.30627																1867	3.96084e-08	2.24408e-10
152.845	0.19061	92.8448	0.48042	110.971	0.705										-7.35329	0.05086	-0.3106																1869	3.99216e-08	2.26742e-10
152.944	0.19185	92.9442	0.4831	111.057	0.70495										-7.39326	0.05086	-0.31589																1871	3.89739e-08	2.30377e-10
153.044	0.19309	93.0436	0.48581	111.144	0.70489										-7.43256	0.05086	-0.31694																1873	4.24723e-08	2.23061e-10
153.143	0.19433	93.143	0.48855	111.23	0.70482										-7.47429	0.05086	-0.32053																1875	4.14048e-08	2.29431e-10
153.242	0.19557	93.2424	0.49133	111.317	0.70474										-7.51312	0.05086	-0.32032																1877	4.18722e-08	2.2263e-10
153.342	0.1968	93.3418	0.49413	111.403	0.70465										-7.55356	0.05086	-0.32433																1879	4.19989e-08	2.22187e-10
153.441	0.19804	93.4412	0.49697	111.489	0.70455										-7.59315	0.05086	-0.32539																1881	3.9968e-08	2.19104e-10
153.541	0.19877	93.5406	0.49983	111.576	0.70443										-7.63275	0.05086	-0.32983																1883	3.88836e-08	2.27743e-10
153.64	0.19939	93.64	0.50273	111.662	0.70431										-7.6741	0.05086	-0.33458																1885	4.02937e-08	2.27837e-10
153.739	0.20002	93.7394	0.50565	111.748	0.70418										-7.71378	0.05086	-0.33722																1887	4.11844e-08	2.2742e-10
153.839	0.20065	93.8388	0.50861	111.835	0.70403										-7.75261	0.05086	-0.33838																1889	4.00034e-08	2.23633e-10
153.938	0.20128	93.9382	0.5116	111.921	0.70388										-7.79205	0.05086	-0.33986																1891	3.97775e-08	2.21055e-10
154.038	0.20191	94.0376	0.51462	112.007	0.70371										-7.83302	0.05086	-0.34419																1893	3.99918e-08	2.34039e-10
154.137	0.20253	94.137	0.51768	112.094	0.70354										-7.87178	0.05086	-0.34936																1895	3.92879e-08	2.35439e-10
154.237	0.20316	94.2365	0.52077	112.18	0.70336										-7.91351	0.05086	-0.35158																1897	3.97078e-08	2.3232e-10
154.336	0.20379	94.3359	0.52388	112.267	0.70317										-7.95387	0.05086	-0.35053																1899	3.98809e-08	2.30506e-10
154.435	0.20442	94.4353	0.52703	112.353	0.70297										-7.99225	0.05086	-0.35665																1901	3.95399e-08	2.30442e-10
154.535	0.20504	94.5347	0.53022	112.439	0.70276										-8.03253	0.05086	-0.36352																1903	3.84343e-08	2.26671e-10
154.634	0.20567	94.6341	0.53343	112.526	0.70254										-8.07228	0.05086	-0.36098																1905	3.92013e-08	2.21037e-10
154.733	0.2063	94.7335	0.53667	112.612	0.70232										-8.11279	0.05086	-0.37017																1907	4.29188e-08	2.22423e-10
154.833	0.20691	94.8329	0.53995	112.698	0.70209										-8.15315	0.05086	-0.37165																1909	4.02469e-08	2.25829e-10
154.932	0.20752	94.9323	0.54326	112.785	0.70185										-8.19389	0.05086	-0.37608																1911	3.76803e-08	2.19919e-10
155.032	0.20813	95.0317	0.5466	112.871	0.7016										-8.23242	0.05086	-0.3782																1913	4.00662e-08	2.2367e-10
155.131	0.20873	95.1311	0.54997	112.957	0.70135										-8.27225	0.05086	-0.38548																1915	4.04201e-08	2.22979e-10
155.231	0.20934	95.2305	0.55337	113.044	0.70109										-8.31337	0.05086	-0.39108																1917	3.96885e-08	2.24006e-10
155.33	0.20995	95.3299	0.55681	113.13	0.70083										-8.35281	0.05086	-0.3934																1919	4.02117e-08	2.28631e-10
155.429	0.21055	95.4293	0.56027	113.217	0.70057										-8.39203	0.05086	-0.39393																1921	3.90704e-08	2.25709e-10
155.529	0.21116	95.5287	0.56377	113.303	0.70031										-8.4333	0.05086	-0.40133																1923	3.86128e-08	2.44399e-10
155.628	0.21177	95.6281	0.5673	113.389	0.70004										-8.47229	0.05086	-0.4046																1925	3.70162e-08	2.29328e-10
155.727	0.21237	95.7275	0.57086	113.476	0.69978										-8.51151	0.05086	-0.4083																1927	3.79255e-08	2.22463e-10
155.827	0.21298	95.8269	0.57445	113.562	0.69951										-8.55087	0.05086	-0.41136																1929	3.9753e-08	2.22465e-10
155.926	0.21359	95.9263	0.57807	113.648	0.69923										-8.59161	0.05086	-0.41727																1931	3.91842e-08	2.20226e-10
156.026	0.21419	96.0258	0.58172	113.735	0.69896										-8.63228	0.05086	-0.42224																1933	4.25092e-08	2.24211e-10
156.125	0.2148	96.1252	0.5854	113.821	0.69868										-8.67241	0.05086	-0.42382																1935	4.02158e-08	2.30245e-10
156.225	0.21541	96.2246	0.58911	113.908	0.6984										-8.71162	0.05086	-0.42995																1937	4.0072e-08	2.22485e-10
156.324	0.21601	96.324	0.59285	113.994	0.69812										-8.75198	0.05086	-0.43417																1939	4.06185e-08	2.31011e-10
156.423	0.21662	96.4234	0.59661	114.08	0.69783										-8.7928	0.05086	-0.43797																1941	3.90038e-08	2.31785e-10
156.523	0.21722	96.5228	0.60041	114.167	0.69755										-8.83194	0.05086	-0.43935																1943	3.80354e-08	2.29728e-10
156.622	0.21783	96.6222	0.60424	114.253	0.69725										-8.87215	0.05086	-0.44558																1945	3.8936e-08	2.26879e-10
156.722	0.21835	96.7216	0.60809	114.34	0.69696										-8.91136	0.05086	-0.44822																1947	3.52263e-08	2.32223e-10
156.821	0.21886	96.821	0.61197	114.426	0.69666										-8.95233	0.05086	-0.45508																1949	3.52037e-08	2.24459e-10
156.92	0.21938	96.9204	0.61588	114.512	0.69636										-8.99178	0.05086	-0.45635																1951	3.88816e-08	2.23602e-10
157.02	0.21989	97.0198	0.61982	114.599	0.69606										-9.0313	0.05086	-0.46216																1953	3.73883e-08	2.24335e-10
157.119	0.22041	97.1192	0.62379	114.685	0.69576										-9.07135	0.05086	-0.46681																1955	3.81206e-08	2.28388e-10
157.219	0.22092	97.2186	0.62778	114.771	0.69545										-9.11057	0.05086	-0.46786																1957	3.82576e-08	2.34778e-10
157.318	0.22144	97.318	0.6318	114.858	0.69514										-9.15092	0.05086	-0.47156																1959	3.7333e-08	2.27527e-10
157.417	0.22196	97.4174	0.63585	114.944	0.69482										-9.19128	0.05086	-0.47768																1961	3.99142e-08	2.26287e-10
157.517	0.22248	97.5168	0.63993	115.031	0.69451										-9.23111	0.05086	-0.4818																1963	3.60624e-08	2.23725e-10
157.616	0.223	97.6162	0.64403	115.117	0.69419										-9.26979	0.05086	-0.48233																1965	3.86993e-08	2.25091e-10
157.716	0.22352	97.7156	0.64816	115.203	0.69386										-9.31091	0.05086	-0.48666																1967	3.7421e-08	2.24659e-10
157.815	0.22404	97.8151	0.65231	115.29	0.69354										-9.35127	0.05086	-0.493																1969	3.75315e-08	2.22717e-10
157.915	0.22456	97.9145	0.65649	115.376	0.69321										-9.38988	0.05086	-0.49595																1971	3.93256e-08	2.18319e-10
158.014	0.22505	98.0139	0.6607	115.462	0.69288										-9.42993	0.05086	-0.50018																1973	3.75217e-08	2.20525e-10
158.113	0.22552	98.1133	0.66493	115.549	0.69254										-9.4709	0.05086	-0.50176																1975	3.87316e-08	2.2484e-10
158.213	0.226	98.2127	0.66918	115.635	0.6922										-9.51088	0.05086	-0.50704																1977	3.91063e-08	2.17155e-10
158.312	0.22647	98.3121	0.67346	115.721	0.69186										-9.55078	0.05086	-0.51275																1979	3.70222e-08	2.23678e-10
158.411	0.22695	98.4115	0.67777	115.808	0.69151										-9.59076	0.05086	-0.51327																1981	3.70766e-08	2.24518e-10
158.511	0.22742	98.5109	0.6821	115.894	0.69117										-9.6302	0.05086	-0.51676																1983	4.01398e-08	2.22938e-10
158.61	0.2279	98.6103	0.68645	115.981	0.69081										-9.6698	0.05086	-0.52014																1985	4.03099e-08	2.23224e-10
158.71	0.22837	98.7097	0.69083	116.067	0.69046										-9.71024	0.05086	-0.52436																1987	4.12863e-08	2.22466e-10
158.809	0.22885	98.8091	0.69523	116.153	0.6901										-9.74983	0.05086	-0.52764																1989	3.99395e-08	2.22109e-10
158.909	0.22933	98.9085	0.69965	116.24	0.68974										-9.79065	0.05086	-0.52732																1991	3.80876e-08	2.23809e-10
159.008	0.2298	99.0079	0.70409	116.326	0.68938										-9.83101	0.05086	-0.53239																1993	3.98342e-08	2.25645e-10
159.107	0.23028	99.1073	0.70856	116.412	0.68901										-9.87038	0.05086	-0.53672																1995	3.76319e-08	2.23432e-10
159.207	0.23076	99.2067	0.71305	116.499	0.68864										-9.9086	0.05086	-0.53968																1997	3.80843e-08	2.29107e-10
159.306	0.23123	99.3061	0.71756	116.585	0.68826										-9.94949	0.05086	-0.53894																1999	3.75858e-08	2.1678e-10
159.405	0.23171	99.4055	0.7221	116.671	0.68789										-9.98909	0.05086	-0.54443
159.505	0.23219	99.5049	0.72665	116.758	0.6875										--	--
159.604	0.23267	99.6044	0.73123	116.844	0.68712										--	--
159.704	0.23315	99.7038	0.73583	116.931	0.68673										--	--
159.803	0.23363	99.8032	0.74045	117.017	0.68634										--	--
159.903	0.23447	99.9026	0.74509	117.103	0.68595										--	--
160.002	0.23533	100.002	0.74975	117.19	0.68555										--	--
160.101	0.23618	100.101	0.75443	117.276	0.68515										--	--
160.201	0.23703	100.201	0.75913	117.362	0.68474										--	--
160.3	0.23789	100.3	0.76384	117.449	0.68434										--	--
160.4	0.23874	100.4	0.76858	117.535	0.68392										--	--
160.499	0.23959	100.499	0.77334	117.622	0.68351										--	--
160.598	0.24044	100.598	0.77811	117.708	0.68309										--	--
160.698	0.2413	100.698	0.7829	117.794	0.68267										--	--
160.797	0.24215	100.797	0.78772	117.881	0.68225										--	--
160.897	0.243	100.897	0.79254	117.967	0.68182										--	--
160.996	0.24385	100.996	0.79739	118.053	0.68139										--	--
161.095	0.2447	101.095	0.80225	118.14	0.68095										--	--
161.195	0.24531	101.195	0.80713	118.226	0.68051										--	--
161.294	0.24588	101.294	0.81203	118.313	0.68007										--	--
161.394	0.24645	101.394	0.81694	118.399	0.67962										--	--
161.493	0.24701	101.493	0.82187	118.485	0.67917										--	--
161.592	0.24758	101.592	0.82682	118.572	0.6787										--	--
161.692	0.24814	101.692	0.83178	118.658	0.67823										--	--
161.791	0.24871	101.791	0.83675	118.744	0.67776										--	--
161.891	0.24927	101.891	0.84175	118.831	0.67727										--	--
161.99	0.24983	101.99	0.84675	118.917	0.67678										--	--
162.089	0.2504	102.089	0.85177	119.004	0.67628										--	--
162.189	0.25096	102.189	0.85681	119.09	0.67577										--	--
162.288	0.25153	102.288	0.86185	119.176	0.67525										--	--
162.388	0.25209	102.388	0.86692	119.263	0.67473										--	--
162.487	0.25265	102.487	0.87199	119.349	0.6742										--	--
162.587	0.25322	102.587	0.87708	119.435	0.67366										--	--
162.686	0.25378	102.686	0.88218	119.522	0.67312										--	--
162.785	0.25434	102.785	0.8873	119.608	0.67256										--	--
162.885	0.2549	102.885	0.89242	119.695	0.672										--	--
162.984	0.25547	102.984	0.89756	119.781	0.67144										--	--
163.084	0.25603	103.084	0.90271	119.867	0.67086										--	--
163.183	0.25659	103.183	0.90787	119.954	0.67028										--	--
163.282	0.25715	103.282	0.91304	120.04	0.66969										--	--
163.382	0.25771	103.382	0.91823	120.126	0.66909										--	--
163.481	0.25828	103.481	0.92342	120.213	0.66848										--	--
163.581	0.25884	103.581	0.92862	120.299	0.66787										--	--
163.68	0.2594	103.68	0.93384	120.385	0.66725										--	--
163.779	0.25996	103.779	0.93906	120.472	0.66661										--	--
163.879	0.26052	103.879	0.9443	120.558	0.66597										--	--
163.978	0.26108	103.978	0.94954	120.645	0.66532										--	--
164.078	0.26164	104.078	0.95479	120.731	0.66467										--	--
164.177	0.2622	104.177	0.96005	120.817	0.664										--	--
164.276	0.26276	104.276	0.96532	120.904	0.66333										--	--
164.376	0.2632	104.376	0.97059	120.99	0.66264										--	--
164.475	0.26362	104.475	0.97588	121.076	0.66195										--	--
164.575	0.26404	104.575	0.98117	121.163	0.66125										--	--
164.674	0.26446	104.674	0.98647	121.249	0.66053										--	--
164.773	0.26488	104.773	0.99178	121.336	0.65981										--	--
164.873	0.2653	104.873	0.99709	121.422	0.65908										--	--
164.972	0.26573	104.972	1.00241	121.508	0.65834										--	--
165.072	0.26615	105.072	1.00773	121.595	0.65759										--	--
165.171	0.26657	105.171	1.01306	121.681	0.65683										--	--
165.27	0.26699	105.27	1.0184	121.767	0.65606										--	--
165.37	0.26742	105.37	1.02374	121.854	0.65528										--	--
165.469	0.26784	105.469	1.02909	121.94	0.65449										--	--
165.569	0.26826	105.569	1.03444	122.027	0.65369										--	--
165.668	0.26869	105.668	1.03979	122.113	0.65288										--	--
165.767	0.26911	105.767	1.04515	122.199	0.65206										--	--
165.867	0.26953	105.867	1.05052	122.286	0.65123										--	--
165.966	0.26996	105.966	1.05589	122.372	0.65038										--	--
166.066	0.27038	106.066	1.06126	122.458	0.64953										--	--
166.165	0.2708	106.165	1.06663	122.545	0.64867										--	--
166.265	0.27123	106.265	1.07201	122.631	0.64779										--	--
166.364	0.27165	106.364	1.07738	122.718	0.64691										--	--
166.463	0.27207	106.463	1.08276	122.804	0.64601										--	--
166.563	0.2725	106.563	1.08815	122.89	0.6451										--	--
166.662	0.27292	106.662	1.09353	122.977	0.64419										--	--
166.762	0.27335	106.762	1.09892	123.063	0.64326										--	--
166.861	0.27377	106.861	1.1043	123.149	0.64231										--	--
166.96	0.2742	106.96	1.10969	123.236	0.64136										--	--
167.06	0.27462	107.06	1.11508	123.322	0.6404										--	--
167.159	0.27505	107.159	1.12046	123.409	0.63942										--	--
167.259	0.27547	107.259	1.12585	123.495	0.63843										--	--
167.358	0.2759	107.358	1.13124	123.581	0.63743										--	--
167.457	0.27632	107.457	1.13663	123.668	0.63642										--	--
167.557	0.27692	107.557	1.14201	123.754	0.6354										--	--
167.656	0.27753	107.656	1.1474	123.84	0.63436										--	--
167.756	0.27813	107.756	1.15278	123.927	0.63332										--	--
167.855	0.27874	107.855	1.15817	124.013	0.63226										--	--
167.954	0.27935	107.954	1.16355	124.1	0.63119										--	--
168.054	0.27996	108.054	1.16892	124.186	0.6301										--	--
168.153	0.28058	108.153	1.1743	124.272	0.62901										--	--
168.253	0.28119	108.253	1.17967	124.359	0.6279										--	--
168.352	0.2818	108.352	1.18504	124.445	0.62677										--	--
168.451	0.28242	108.451	1.1904	124.531	0.62564										--	--
168.551	0.28303	108.551	1.19576	124.618	0.62449										--	--
168.65	0.28365	108.65	1.20111	124.704	0.62334										--	--
168.75	0.28427	108.75	1.20646	124.79	0.62217										--	--
168.849	0.28489	108.849	1.21181	124.877	0.621										--	--
168.948	0.28551	108.948	1.21714	124.963	0.61981										--	--
169.048	0.28613	109.048	1.22247	125.05	0.61862										--	--
169.147	0.28675	109.147	1.2278	125.136	0.61742										--	--
169.247	0.28737	109.247	1.23312	125.222	0.6162										--	--
169.346	0.288	109.346	1.23842	125.309	0.61498										--	--
169.446	0.28862	109.446	1.24372	125.395	0.61375										--	--
169.545	0.28925	109.545	1.24902	125.481	0.61251										--	--
169.644	0.28988	109.644	1.2543	125.568	0.61126										--	--
169.744	0.29051	109.744	1.25957	125.654	0.61										--	--
169.843	0.29114	109.843	1.26484	125.74	0.60873										--	--
169.943	0.29177	109.943	1.2701	125.827	0.60745										--	--
170.042	0.2924	110.042	1.27534	125.913	0.60616										--	--
170.141	0.29303	110.141	1.28058	126	0.60486										--	--
170.241	0.29366	110.241	1.2858	126.086	0.60355										--	--
170.34	0.2943	110.34	1.29102	126.172	0.60223										--	--
170.44	0.29494	110.44	1.29622	126.259	0.6009										--	--
170.539	0.29557	110.539	1.30142	126.345	0.59956										--	--
170.638	0.29622	110.638	1.3066	126.431	0.59821										--	--
170.738	0.29746	110.738	1.31177	126.518	0.59685										--	--
170.837	0.29869	110.837	1.31693	126.604	0.59548										--	--
170.937	0.29992	110.937	1.32208	126.691	0.5941										--	--
171.036	0.30115	111.036	1.32722	126.777	0.59271										--	--
171.135	0.30239	111.135	1.33234	126.863	0.59131										--	--
171.235	0.30362	111.235	1.33745	126.95	0.5899										--	--
171.334	0.30486	111.334	1.34255	127.036	0.58848										--	--
171.434	0.30609	111.434	1.34764	127.123	0.58705										--	--
171.533	0.30733	111.533	1.35271	127.209	0.58561										--	--
171.632	0.30857	111.632	1.35777	127.295	0.58417										--	--
171.732	0.3098	111.732	1.36282	127.382	0.58271										--	--
171.831	0.31104	111.831	1.36785	127.468	0.58124										--	--
171.931	0.31228	111.931	1.37287	127.554	0.57977										--	--
172.03	0.31313	112.03	1.37788	127.641	0.57828										--	--
172.129	0.31393	112.129	1.38287	127.727	0.57679										--	--
172.229	0.31473	112.229	1.38784	127.813	0.57528										--	--
172.328	0.31553	112.328	1.3928	127.9	0.57377										--	--
172.428	0.31633	112.428	1.39774	127.986	0.57225										--	--
172.527	0.31713	112.527	1.40266	128.073	0.57072										--	--
172.626	0.31792	112.626	1.40757	128.159	0.56918										--	--
172.726	0.31873	112.726	1.41246	128.245	0.56763										--	--
172.825	0.31953	112.825	1.41733	128.332	0.56607										--	--
172.925	0.32033	112.925	1.42219	128.418	0.56451										--	--
173.024	0.32113	113.024	1.42702	128.504	0.56293										--	--
173.124	0.32193	113.124	1.43184	128.591	0.56135										--	--
173.223	0.32273	113.223	1.43664	128.677	0.55975										--	--
173.322	0.32354	113.322	1.44142	128.763	0.55815										--	--
173.422	0.32434	113.422	1.44618	128.85	0.55654										--	--
173.521	0.32514	113.521	1.45092	128.936	0.55493										--	--
173.621	0.32595	113.621	1.45564	129.023	0.5533										--	--
173.72	0.32675	113.72	1.46035	129.109	0.55166										--	--
173.819	0.32761	113.819	1.46503	129.195	0.55002										--	--
173.919	0.32894	113.919	1.46969	129.282	0.54837										--	--
174.018	0.33028	114.018	1.47433	129.368	0.54671										--	--
174.118	0.33162	114.118	1.47895	129.454	0.54504										--	--
174.217	0.33296	114.217	1.48355	129.541	0.54337										--	--
174.316	0.33431	114.316	1.48812	129.627	0.54169										--	--
174.416	0.33565	114.416	1.49268	129.714	0.53999										--	--
174.515	0.337	114.515	1.49721	129.8	0.5383										--	--
174.615	0.33835	114.615	1.50173	129.886	0.53659										--	--
174.714	0.33969	114.714	1.50622	129.973	0.53488										--	--
174.813	0.34104	114.813	1.51069	130.059	0.53315										--	--
174.913	0.3424	114.913	1.51514	130.145	0.53143										--	--
175.012	0.34375	115.012	1.51957	130.232	0.52969										--	--
175.112	0.3451	115.112	1.52397	130.318	0.52795										--	--
175.211	0.34594	115.211	1.52835	130.405	0.52619										--	--
175.31	0.34675	115.31	1.53271	130.491	0.52444										--	--
175.41	0.34756	115.41	1.53704	130.577	0.52267										--	--
175.509	0.34837	115.509	1.54136	130.664	0.5209										--	--
175.609	0.34918	115.609	1.54565	130.75	0.51912										--	--
175.708	0.34999	115.708	1.54992	130.836	0.51733										--	--
175.807	0.3508	115.807	1.55417	130.923	0.51554										--	--
175.907	0.35162	115.907	1.5584	131.009	0.51374										--	--
176.006	0.35243	116.006	1.5626	131.096	0.51193										--	--
176.106	0.35325	116.106	1.56678	131.182	0.51011										--	--
176.205	0.35407	116.205	1.57094	131.268	0.50829										--	--
176.304	0.35489	116.304	1.57508	131.355	0.50645										--	--
176.404	0.35571	116.404	1.57919	131.441	0.50461										--	--
176.503	0.35653	116.503	1.58328	131.527	0.50276										--	--
176.603	0.35735	116.603	1.58735	131.614	0.5009										--	--
176.702	0.35818	116.702	1.5914	131.7	0.49903										--	--
176.802	0.359	116.802	1.59543	131.787	0.49716										--	--
176.901	0.35983	116.901	1.59944	131.873	0.49527										--	--
177	0.36075	117	1.60343	131.959	0.49337										--	--
177.1	0.36221	117.1	1.60739	132.046	0.49146										--	--
177.199	0.36366	117.199	1.61134	132.132	0.48954										--	--
177.299	0.36511	117.299	1.61527	132.218	0.4876										--	--
177.398	0.36656	117.398	1.61917	132.305	0.48564										--	--
177.497	0.36801	117.497	1.62306	132.391	0.48368										--	--
177.597	0.36946	117.597	1.62692	132.478	0.4817										--	--
177.696	0.37091	117.696	1.63076	132.564	0.4797										--	--
177.796	0.37235	117.796	1.63459	132.65	0.4777										--	--
177.895	0.3738	117.895	1.63839	132.737	0.47568										--	--
177.994	0.37524	117.994	1.64218	132.823	0.47365										--	--
178.094	0.37669	118.094	1.64595	132.909	0.47161										--	--
178.193	0.37813	118.193	1.64969	132.996	0.46956										--	--
178.293	0.37957	118.293	1.65342	133.082	0.46749										--	--
178.392	0.38072	118.392	1.65713	133.168	0.46542										--	--
178.491	0.38187	118.491	1.66081	133.255	0.46333										--	--
178.591	0.38303	118.591	1.66448	133.341	0.46123										--	--
178.69	0.38418	118.69	1.66812	133.428	0.45912										--	--
178.79	0.38533	118.79	1.67175	133.514	0.45701										--	--
178.889	0.38649	118.889	1.67536	133.6	0.45488										--	--
178.988	0.38764	118.988	1.67896	133.687	0.45274										--	--
179.088	0.3888	119.088	1.68253	133.773	0.45059										--	--
179.187	0.38995	119.187	1.68608	133.859	0.44843										--	--
179.287	0.39111	119.287	1.68962	133.946	0.44626										--	--
179.386	0.39227	119.386	1.69314	134.032	0.44409										--	--
179.485	0.39342	119.485	1.69663	134.119	0.4419										--	--
179.585	0.39458	119.585	1.70011	134.205	0.4397										--	--
179.684	0.39574	119.684	1.70357	134.291	0.4375										--	--
179.784	0.3969	119.784	1.70701	134.378	0.43529										--	--
179.883	0.39806	119.883	1.71044	134.464	0.43307										--	--
179.982	0.39922	119.982	1.71384	134.55	0.43084										--	--
180.082	0.40038	120.082	1.71723	134.637	0.42861										--	--
180.181	0.40147	120.181	1.7206	134.723	0.42637										--	--
180.281	0.40233	120.281	1.72395	134.81	0.42412										--	--
180.38	0.40319	120.38	1.72728	134.896	0.42186										--	--
180.48	0.40404	120.48	1.7306	134.982	0.4196										--	--
180.579	0.4049	120.579	1.73389	135.069	0.41733										--	--
180.678	0.40576	120.678	1.73716	135.155	0.41505										--	--
180.778	0.40663	120.778	1.74042	135.241	0.41277										--	--
180.877	0.40749	120.877	1.74366	135.328	0.41048										--	--
180.977	0.40835	120.977	1.74688	135.414	0.40819										--	--
181.076	0.40922	121.076	1.75008	135.501	0.40589										--	--
181.175	0.41008	121.175	1.75326	135.587	0.40359										--	--
181.275	0.41095	121.275	1.75643	135.673	0.40128										--	--
181.374	0.41182	121.374	1.75957	135.76	0.39897										--	--
181.474	0.4127	121.474	1.7627	135.846	0.39665										--	--
181.573	0.41383	121.573	1.76581	135.932	0.39433										--	--
181.672	0.41495	121.672	1.7689	136.019	0.392										--	--
181.772	0.41608	121.772	1.77197	136.105	0.38967										--	--
181.871	0.41721	121.871	1.77502	136.191	0.38734										--	--
181.971	0.41834	121.971	1.77805	136.278	0.385										--	--
182.07	0.41947	122.07	1.78106	136.364	0.38266										--	--
182.169	0.4206	122.169	1.78405	136.451	0.38032										--	--
182.269	0.42173	122.269	1.78702	136.537	0.37797										--	--
182.368	0.42286	122.368	1.78998	136.623	0.37562										--	--
182.468	0.42399	122.468	1.79291	136.71	0.37327										--	--
182.567	0.42512	122.567	1.79582	136.796	0.37092										--	--
182.666	0.42626	122.666	1.79871	136.882	0.36857										--	--
182.766	0.42739	122.766	1.80158	136.969	0.36621										--	--
182.865	0.42853	122.865	1.80443	137.055	0.36385										--	--
182.965	0.42966	122.965	1.80726	137.142	0.36149										--	--
183.064	0.4308	123.064	1.81007	137.228	0.35914										--	--
183.163	0.43194	123.163	1.81285	137.314	0.35677										--	--
183.263	0.43308	123.263	1.81562	137.401	0.35441										--	--
183.362	0.43422	123.362	1.81836	137.487	0.35204										--	--
183.462	0.43536	123.462	1.82109	137.573	0.34966										--	--
183.561	0.4365	123.561	1.82379	137.66	0.34729										--	--
183.66	0.43764	123.66	1.82647	137.746	0.3449										--	--
183.76	0.43878	123.76	1.82913	137.833	0.34252										--	--
183.859	0.43992	123.859	1.83177	137.919	0.34013										--	--
183.959	0.44107	123.959	1.83438	138.005	0.33775										--	--
184.058	0.44221	124.058	1.83698	138.092	0.33535										--	--
184.158	0.44336	124.158	1.83955	138.178	0.33296										--	--
184.257	0.4445	124.257	1.8421	138.264	0.33057										--	--
184.356	0.44565	124.356	1.84463	138.351	0.32819
184.456	0.4468	124.456	1.84713	138.437	0.32581
184.555	0.44795	124.555	1.84961	138.524	0.32343
184.655	0.44911	124.655	1.85208	138.61	0.32106
184.754	0.45036	124.754	1.85451	138.696	0.3187
184.853	0.45162	124.853	1.85693	138.783	0.31634
184.953	0.45287	124.953	1.85932	138.869	0.31398
185.052	0.45413	125.052	1.86169	138.955	0.31163
185.152	0.45538	125.152	1.86404	139.042	0.30929
185.251	0.45664	125.251	1.86636	139.128	0.30695
185.35	0.45789	125.35	1.86867	139.214	0.30461
185.45	0.45915	125.45	1.87095	139.301	0.30229
185.549	0.46041	125.549	1.8732	139.387	0.29996
185.649	0.46167	125.649	1.87543	139.474	0.29765
185.748	0.46293	125.748	1.87764	139.56	0.29533
185.847	0.46419	125.847	1.87983	139.646	0.29303
185.947	0.46545	125.947	1.88199	139.733	0.29073
186.046	0.46671	126.046	1.88413	139.819	0.28843
186.146	0.46797	126.146	1.88625	139.905	0.28614
186.245	0.46924	126.245	1.88834	139.992	0.28386
186.344	0.4705	126.344	1.89041	140.078	0.28158
186.444	0.47176	126.444	1.89245	140.165	0.27931
186.543	0.47303	126.543	1.89447	140.251	0.27704
186.643	0.4743	126.643	1.89647	140.337	0.27478
186.742	0.47556	126.742	1.89845	140.424	0.27253
186.841	0.47683	126.841	1.9004	140.51	0.27028
186.941	0.4781	126.941	1.90232	140.596	0.26805
187.04	0.47936	127.04	1.90422	140.683	0.26582
187.14	0.48063	127.14	1.9061	140.769	0.26359
187.239	0.4819	127.239	1.90796	140.856	0.26138
187.338	0.48317	127.338	1.90979	140.942	0.25918
187.438	0.48444	127.438	1.91159	141.028	0.25698
187.537	0.48572	127.537	1.91337	141.115	0.25479
187.637	0.48699	127.637	1.91513	141.201	0.25261
187.736	0.48826	127.736	1.91687	141.287	0.25044
187.836	0.48947	127.836	1.91857	141.374	0.24827
187.935	0.49044	127.935	1.92026	141.46	0.24612
188.034	0.4914	128.034	1.92192	141.547	0.24397
188.134	0.49237	128.134	1.92356	141.633	0.24183
188.233	0.49333	128.233	1.92517	141.719	0.2397
188.333	0.4943	128.333	1.92676	141.806	0.23758
188.432	0.49526	128.432	1.92832	141.892	0.23547
188.531	0.49622	128.531	1.92986	141.978	0.23337
188.631	0.49718	128.631	1.93137	142.065	0.23128
188.73	0.49815	128.73	1.93286	142.151	0.2292
188.83	0.49911	128.83	1.93433	142.237	0.22712
188.929	0.50007	128.929	1.93577	142.324	0.22506
189.028	0.50102	129.028	1.93719	142.41	0.223
189.128	0.50198	129.128	1.93858	142.497	0.22096
189.227	0.50294	129.227	1.93995	142.583	0.21892
189.327	0.5039	129.327	1.94129	142.669	0.2169
189.426	0.50485	129.426	1.94261	142.756	0.21488
189.525	0.50581	129.525	1.9439	142.842	0.21288
189.625	0.50676	129.625	1.94517	142.928	0.21088
189.724	0.50772	129.724	1.94642	143.015	0.2089
189.824	0.50867	129.824	1.94764	143.101	0.20692
189.923	0.50962	129.923	1.94883	143.188	0.20496
190.022	0.51057	130.022	1.95	143.274	0.20301
190.122	0.51152	130.122	1.95115	143.36	0.20106
190.221	0.51247	130.221	1.95227	143.447	0.19913
190.321	0.51342	130.321	1.95337	143.533	0.19721
190.42	0.51437	130.42	1.95445	143.619	0.19529
190.519	0.51532	130.519	1.9555	143.706	0.19338
190.619	0.51627	130.619	1.95652	143.792	0.19148
190.718	0.51721	130.718	1.95752	143.879	0.18957
190.818	0.51816	130.818	1.9585	143.965	0.18768
190.917	0.5191	130.917	1.95945	144.051	0.18578
191.017	0.51993	131.017	1.96039	144.138	0.1839
191.116	0.52047	131.116	1.9613	144.224	0.18201
191.215	0.521	131.215	1.9622	144.31	0.18013
191.315	0.52154	131.315	1.96307	144.397	0.17826
191.414	0.52208	131.414	1.96392	144.483	0.17638
191.514	0.52262	131.514	1.96476	144.57	0.1745
191.613	0.52316	131.613	1.96557	144.656	0.17261
191.712	0.5237	131.712	1.96636	144.742	0.17071
191.812	0.52424	131.812	1.96713	144.829	0.1688
191.911	0.52478	131.911	1.96787	144.915	0.16687
192.011	0.52533	132.011	1.96861	145.001	0.16494
192.11	0.52587	132.11	1.96932	145.088	0.163
192.209	0.52642	132.209	1.97001	145.174	0.16105
192.309	0.52702	132.309	1.97068	145.26	0.15909
192.408	0.52801	132.408	1.97134	145.347	0.15711
192.508	0.529	132.508	1.97198	145.433	0.15514
192.607	0.52999	132.607	1.97259	145.52	0.15315
192.706	0.53098	132.706	1.97319	145.606	0.15115
192.806	0.53197	132.806	1.97378	145.692	0.14915
192.905	0.53297	132.905	1.97434	145.779	0.14714
193.005	0.53396	133.005	1.97489	145.865	0.14512
193.104	0.53496	133.104	1.97542	145.951	0.1431
193.203	0.53596	133.203	1.97595	146.038	0.14106
193.303	0.53696	133.303	1.97646	146.124	0.13903
193.402	0.53796	133.402	1.97696	146.211	0.13698
193.502	0.53896	133.502	1.97744	146.297	0.13493
193.601	0.53996	133.601	1.97791	146.383	0.13287
193.7	0.54097	133.7	1.97837	146.47	0.13081
193.8	0.54197	133.8	1.97882	146.556	0.12874
193.899	0.54298	133.899	1.97925	146.642	0.12667
193.999	0.54399	133.999	1.97967	146.729	0.1246
194.098	0.545	134.098	1.98008	146.815	0.12251
194.197	0.54583	134.197	1.98048	146.902	0.12043
194.297	0.54632	134.297	1.98087	146.988	0.11834
194.396	0.5468	134.396	1.98125	147.074	0.11624
194.496	0.54729	134.496	1.98162	147.161	0.11415
194.595	0.54777	134.595	1.98198	147.247	0.11205
194.695	0.54825	134.695	1.98233	147.333	0.10994
194.794	0.54872	134.794	1.98267	147.42	0.10784
194.893	0.5492	134.893	1.983	147.506	0.10573
194.993	0.54967	134.993	1.98332	147.593	0.10361
195.092	0.55014	135.092	1.98364	147.679	0.1015
195.192	0.55061	135.192	1.98394	147.765	0.09938
195.291	0.55108	135.291	1.98424	147.852	0.09727
195.39	0.55155	135.39	1.98453	147.938	0.09515
195.49	0.55211	135.49	1.98481	148.024	0.09303
195.589	0.5531	135.589	1.98509	148.111	0.09091
195.689	0.55408	135.689	1.98535	148.197	0.08878
195.788	0.55507	135.788	1.98561	148.284	0.08666
195.887	0.55605	135.887	1.98586	148.37	0.08454
195.987	0.55703	135.987	1.9861	148.456	0.08241
196.086	0.55801	136.086	1.98634	148.543	0.08029
196.186	0.55898	136.186	1.98656	148.629	0.07816
196.285	0.55996	136.285	1.98679	148.715	0.07604
196.384	0.56093	136.384	1.987	148.802	0.07392
196.484	0.5619	136.484	1.98721	148.888	0.0718
196.583	0.56287	136.583	1.98742	148.974	0.06967
196.683	0.56383	136.683	1.98762	149.061	0.06755
196.782	0.5648	136.782	1.98781	149.147	0.06543
196.881	0.56576	136.881	1.988	149.234	0.06332
196.981	0.56673	136.981	1.98818	149.32	0.0612
197.08	0.56768	137.08	1.98836	149.406	0.05909
197.18	0.56864	137.18	1.98853	149.493	0.05698
197.279	0.5696	137.279	1.98869	149.579	0.05487
197.378	0.57013	137.378	1.98885	149.665	0.05276
197.478	0.57004	137.478	1.989	149.752	0.05065
197.577	0.56995	137.577	1.98914	149.838	0.04855
197.677	0.56986	137.677	1.98928	149.925	0.04646
197.776	0.56977	137.776	1.98941	150.011	0.04437
197.875	0.56969	137.875	1.98954	150.097	0.04229
197.975	0.5696	137.975	1.98966	150.184	0.04023
198.074	0.56952	138.074	1.98977	150.27	0.03817
198.174	0.56943	138.174	1.98988	150.356	0.03612
198.273	0.56935	138.273	1.98998	150.443	0.03408
198.373	0.56927	138.373	1.99007	150.529	0.03205
198.472	0.56919	138.472	1.99016	150.616	0.03004
198.571	0.56911	138.571	1.99023	150.702	0.02803
198.671	0.56906	138.671	1.9903	150.788	0.02604
198.77	0.56912	138.77	1.99036	150.875	0.02405
198.87	0.56918	138.87	1.99041	150.961	0.02206
198.969	0.56924	138.969	1.99046	151.047	0.02009
199.068	0.5693	139.068	1.99049	151.134	0.01811
199.168	0.56936	139.168	1.99052	151.22	0.01614
199.267	0.56942	139.267	1.99054	151.307	0.01418
199.367	0.56948	139.367	1.99055	151.393	0.01222
199.466	0.56954	139.466	1.99054	151.479	0.01027
199.565	0.56959	139.565	1.99053	151.566	0.00833
199.665	0.56965	139.665	1.9905	151.652	0.0064
199.764	0.56971	139.764	1.99047	151.738	0.00447
199.864	0.56976	139.864	1.99042	151.825	0.00255
199.963	0.56982	139.963	1.99036	151.911	0.000640051
200.062	0.56988	140.062	1.99029	151.997	-0.00126
200.162	0.56993	140.162	1.99021	152.084	-0.00315
200.261	0.56999	140.261	1.99012	152.17	-0.00504
200.361	0.57004	140.361	1.99001	152.257	-0.00691
200.46	0.5701	140.46	1.98989	152.343	-0.00877
200.559	0.57017	140.559	1.98975	152.429	-0.01062
200.659	0.57028	140.659	1.9896	152.516	-0.01246
200.758	0.57038	140.758	1.98943	152.602	-0.01429
200.858	0.57048	140.858	1.98924	152.688	-0.01611
200.957	0.57058	140.957	1.98904	152.775	-0.01791
201.056	0.57068	141.056	1.98881	152.861	-0.01971
201.156	0.57079	141.156	1.98857	152.948	-0.02149
201.255	0.57089	141.255	1.98831	153.034	-0.02325
201.355	0.57099	141.355	1.98804	153.12	-0.025
201.454	0.57109	141.454	1.98774	153.207	-0.02674
201.553	0.57119	141.553	1.98743	153.293	-0.02847
201.653	0.57129	141.653	1.98709	153.379	-0.03018
201.752	0.57139	141.752	1.98674	153.466	-0.03187
201.852	0.57141	141.852	1.98635	153.552	-0.03355
201.951	0.57126	141.951	1.98595	153.639	-0.03521
202.051	0.57111	142.051	1.98552	153.725	-0.03686
202.15	0.57097	142.15	1.98508	153.811	-0.03849
202.249	0.57082	142.249	1.9846	153.898	-0.04011
202.349	0.57067	142.349	1.98411	153.984	-0.04171
202.448	0.57052	142.448	1.98359	154.07	-0.04329
202.548	0.57038	142.548	1.98305	154.157	-0.04485
202.647	0.57023	142.647	1.98248	154.243	-0.04639
202.746	0.57008	142.746	1.98189	154.33	-0.04792
202.846	0.56993	142.846	1.98128	154.416	-0.04943
202.945	0.56978	142.945	1.98063	154.502	-0.05092
203.045	0.56963	143.045	1.97996	154.589	-0.05238
203.144	0.56949	143.144	1.97927	154.675	-0.05383
203.243	0.56934	143.243	1.97855	154.761	-0.05526
203.343	0.56919	143.343	1.9778	154.848	-0.05667
203.442	0.56904	143.442	1.97702	154.934	-0.05806
203.542	0.56889	143.542	1.97623	155.02	-0.05943
203.641	0.56874	143.641	1.9754	155.107	-0.06078
203.74	0.56859	143.74	1.97454	155.193	-0.0621
203.84	0.56844	143.84	1.97366	155.28	-0.06341
203.939	0.56829	143.939	1.97275	155.366	-0.06469
204.039	0.56814	144.039	1.97181	155.452	-0.06595
204.138	0.56799	144.138	1.97084	155.539	-0.06718
204.237	0.56784	144.237	1.96984	155.625	-0.0684
204.337	0.56768	144.337	1.96881	155.711	-0.06959
204.436	0.56753	144.436	1.96776	155.798	-0.07075
204.536	0.56738	144.536	1.96668	155.884	-0.0719
204.635	0.56723	144.635	1.96556	155.971	-0.07302
204.734	0.56708	144.734	1.96442	156.057	-0.07411
204.834	0.56692	144.834	1.96325	156.143	-0.07518
204.933	0.56677	144.933	1.96205	156.23	-0.07623
205.033	0.56659	145.033	1.96082	156.316	-0.07725
205.132	0.56635	145.132	1.95956	156.402	-0.07826
205.231	0.56611	145.231	1.95827	156.489	-0.07925
205.331	0.56587	145.331	1.95694	156.575	-0.08022
205.43	0.56563	145.43	1.95559	156.662	-0.08117
205.53	0.56539	145.53	1.95421	156.748	-0.08209
205.629	0.56515	145.629	1.95279	156.834	-0.083
205.729	0.56491	145.729	1.95135	156.921	-0.08389
205.828	0.56467	145.828	1.94988	157.007	-0.08475
205.927	0.56443	145.927	1.94838	157.093	-0.0856
206.027	0.5642	146.027	1.94684	157.18	-0.08643
206.126	0.56396	146.126	1.94528	157.266	-0.08725
206.226	0.56372	146.226	1.94369	157.353	-0.08807
206.325	0.56348	146.325	1.94206	157.439	-0.08888
206.424	0.56324	146.424	1.94041	157.525	-0.08968
206.524	0.56301	146.524	1.93873	157.612	-0.09047
206.623	0.56277	146.623	1.93702	157.698	-0.09126
206.723	0.56253	146.723	1.93527	157.784	-0.09203
206.822	0.5623	146.822	1.9335	157.871	-0.0928
206.921	0.56206	146.921	1.9317	157.957	-0.09355
207.021	0.56182	147.021	1.92987	158.043	-0.0943
207.12	0.56159	147.12	1.92801	158.13	-0.09503
207.22	0.56135	147.22	1.92611	158.216	-0.09575
207.319	0.56111	147.319	1.92419	158.303	-0.09646
207.418	0.56088	147.418	1.92224	158.389	-0.09716
207.518	0.56064	147.518	1.92026	158.475	-0.09784
207.617	0.56041	147.617	1.91825	158.562	-0.09851
207.717	0.56017	147.717	1.91621	158.648	-0.09917
207.816	0.55994	147.816	1.91415	158.734	-0.09981
207.915	0.5597	147.915	1.91205	158.821	-0.10044
208.015	0.55947	148.015	1.90992	158.907	-0.10106
208.114	0.55923	148.114	1.90777	158.994	-0.10166
208.214	0.55905	148.214	1.90558	159.08	-0.10224
208.313	0.55894	148.313	1.90337	159.166	-0.10281
208.412	0.55882	148.412	1.90112	159.253	-0.10336
208.512	0.55871	148.512	1.89885	159.339	-0.1039
208.611	0.55859	148.611	1.89655	159.425	-0.10442
208.711	0.55848	148.711	1.89422	159.512	-0.10492
208.81	0.55836	148.81	1.89186	159.598	-0.1054
208.91	0.55825	148.91	1.88947	159.685	-0.10587
209.009	0.55814	149.009	1.88706	159.771	-0.10631
209.108	0.55803	149.108	1.88461	159.857	-0.10674
209.208	0.55792	149.208	1.88214	159.944	-0.10715
209.307	0.5578	149.307	1.87964	160.03	-0.10754
209.407	0.55769	149.407	1.87711	160.116	-0.10791
209.506	0.55758	149.506	1.87455	160.203	-0.10826
209.605	0.55747	149.605	1.87196	160.289	-0.10859
209.705	0.55736	149.705	1.86935	160.376	-0.10889
209.804	0.55725	149.804	1.86671	160.462	-0.10918
209.904	0.55714	149.904	1.86403	160.548	-0.10945
210.003	0.55703	150.003	1.86134	160.635	-0.10969
210.102	0.55693	150.102	1.85861	160.721	-0.10991
210.202	0.55682	150.202	1.85585	160.807	-0.11011
210.301	0.55671	150.301	1.85307	160.894	-0.11028
210.401	0.5566	150.401	1.85026	160.98	-0.11044
210.5	0.5565	150.5	1.84742	161.066	-0.11057
210.599	0.55639	150.599	1.84456	161.153	-0.11067
210.699	0.55629	150.699	1.84167	161.239	-0.11075
210.798	0.55618	150.798	1.83875	161.326	-0.11081
210.898	0.55608	150.898	1.8358	161.412	-0.11084
210.997	0.55597	150.997	1.83283	161.498	-0.11085
211.096	0.55587	151.096	1.82983	161.585	-0.11083
211.196	0.55576	151.196	1.8268	161.671	-0.11079
211.295	0.55566	151.295	1.82375	161.757	-0.11072
211.395	0.55539	151.395	1.82067	161.844	-0.11062
211.494	0.55497	151.494	1.81756	161.93	-0.1105
211.593	0.55455	151.593	1.81442	162.017	-0.11035
211.693	0.55413	151.693	1.81126	162.103	-0.11018
211.792	0.55371	151.792	1.80808	162.189	-0.10998
211.892	0.55329	151.892	1.80487	162.276	-0.10975
211.991	0.55287	151.991	1.80163	162.362	-0.10949
212.09	0.55244	152.09	1.79836	162.448	-0.1092
212.19	0.55202	152.19	1.79507	162.535	-0.10889
212.289	0.55159	152.289	1.79176	162.621	-0.10855
212.389	0.55117	152.389	1.78841	162.708	-0.10818
212.488	0.55074	152.488	1.78505	162.794	-0.10778
212.588	0.55031	152.588	1.78165	162.88	-0.10736
212.687	0.54988	152.687	1.77824	162.967	-0.1069
212.786	0.54946	152.786	1.77479	163.053	-0.10642
212.886	0.54904	152.886	1.77133	163.139	-0.10591
212.985	0.54862	152.985	1.76783	163.226	-0.10537
213.085	0.5482	153.085	1.76432	163.312	-0.10479
213.184	0.54778	153.184	1.76077	163.399	-0.10419
213.283	0.54736	153.283	1.75721	163.485	-0.10357
213.383	0.54693	153.383	1.75362	163.571	-0.10292
213.482	0.54651	153.482	1.75	163.658	-0.10226
213.582	0.54608	153.582	1.74636	163.744	-0.10157
213.681	0.54566	153.681	1.7427	163.83	-0.10087
213.78	0.54523	153.78	1.73901	163.917	-0.10014
213.88	0.5448	153.88	1.7353	164.003	-0.09939
213.979	0.54438	153.979	1.73156	164.089	-0.09862
214.079	0.54395	154.079	1.72781	164.176	-0.09783
214.178	0.54352	154.178	1.72403	164.262	-0.09702
214.277	0.54309	154.277	1.72022	164.349	-0.09618
214.377	0.54266	154.377	1.71639	164.435	-0.09532
214.476	0.54223	154.476	1.71254	164.521	-0.09443
214.576	0.54181	154.576	1.70867	164.608	-0.09352
214.675	0.5414	154.675	1.70477	164.694	-0.09258
214.774	0.54099	154.774	1.70085	164.78	-0.09162
214.874	0.54059	154.874	1.69691	164.867	-0.09064
214.973	0.54018	154.973	1.69294	164.953	-0.08962
215.073	0.53978	155.073	1.68895	165.04	-0.08859
215.172	0.53938	155.172	1.68493	165.126	-0.08752
215.271	0.53898	155.271	1.68089	165.212	-0.08643
215.371	0.53858	155.371	1.67683	165.299	-0.0853
215.47	0.53818	155.47	1.67274	165.385	-0.08415
215.57	0.53778	155.57	1.66863	165.471	-0.08298
215.669	0.53739	155.669	1.66449	165.558	-0.08177
215.768	0.53699	155.768	1.66033	165.644	-0.08053
215.868	0.53661	155.868	1.65615	165.731	-0.07927
215.967	0.53625	155.967	1.65195	165.817	-0.07797
216.067	0.53589	156.067	1.64773	165.903	-0.07664
216.166	0.53553	156.166	1.64348	165.99	-0.07529
216.266	0.53518	156.266	1.63921	166.076	-0.0739
216.365	0.53482	156.365	1.63491	166.162	-0.07248
216.464	0.53446	156.464	1.6306	166.249	-0.07103
216.564	0.53411	156.564	1.62626	166.335	-0.06954
216.663	0.53376	156.663	1.62191	166.422	-0.06803
216.763	0.53341	156.763	1.61753	166.508	-0.06648
216.862	0.53306	156.862	1.61313	166.594	-0.0649
216.961	0.53271	156.961	1.60871	166.681	-0.06328
217.061	0.53236	157.061	1.60426	166.767	-0.06163
217.16	0.53201	157.16	1.59979	166.853	-0.05995
217.26	0.53167	157.26	1.5953	166.94	-0.05823
217.359	0.53133	157.359	1.59079	167.026	-0.05648
217.458	0.53098	157.458	1.58625	167.112	-0.05469
217.558	0.53064	157.558	1.58169	167.199	-0.05287
217.657	0.5303	157.657	1.57711	167.285	-0.05101
217.757	0.52999	157.757	1.57251	167.372	-0.04911
217.856	0.52969	157.856	1.56788	167.458	-0.04718
217.955	0.52939	157.955	1.56324	167.544	-0.04522
218.055	0.52909	158.055	1.55857	167.631	-0.04321
218.154	0.52879	158.154	1.55389	167.717	-0.04117
218.254	0.52849	158.254	1.54918	167.803	-0.03909
218.353	0.52819	158.353	1.54444	167.89	-0.03698
218.452	0.52789	158.452	1.53969	167.976	-0.03482
218.552	0.52759	158.552	1.53491	168.063	-0.03263
218.651	0.52729	158.651	1.53012	168.149	-0.0304
218.751	0.52699	158.751	1.5253	168.235	-0.02813
218.85	0.52669	158.85	1.52046	168.322	-0.02582
218.949	0.52638	158.949	1.51561	168.408	-0.02348
219.049	0.52606	159.049	1.51073	168.494	-0.02109
219.148	0.52573	159.148	1.50584	168.581	-0.01866
219.248	0.52539	159.248	1.50092	168.667	-0.0162
219.347	0.52505	159.347	1.49599	168.754	-0.01369
219.446	0.52471	159.446	1.49104	168.84	-0.01114
219.546	0.52437	159.546	1.48606	168.926	-0.00855
219.645	0.52404	159.645	1.48107	169.013	-0.00592
219.745	0.5237	159.745	1.47606	169.099	-0.00325
219.844	0.52336	159.844	1.47104	169.185	-0.000537082
219.944	0.52301	159.944	1.46599	169.272	0.00222
220.043	0.52267	160.043	1.46093	169.358	0.00502
220.142	0.52233	160.142	1.45585	169.445	0.00786
220.242	0.52199	160.242	1.45076	169.531	0.01075
220.341	0.52165	160.341	1.44564	169.617	0.01368
220.441	0.52131	160.441	1.44051	169.704	0.01665
220.54	0.52096	160.54	1.43536	169.79	0.01968
220.639	0.52062	160.639	1.43019	169.876	0.02276
220.739	0.52028	160.739	1.42501	169.963	0.02592
220.838	0.51993	160.838	1.41981	170.049	0.02914
220.938	0.51931	160.938	1.4146	170.135	0.03242
221.037	0.51858	161.037	1.40937	170.222	0.03576
221.136	0.51785	161.136	1.40413	170.308	0.03917
221.236	0.51712	161.236	1.39887	170.395	0.04265
221.335	0.51639	161.335	1.3936	170.481	0.04618
221.435	0.51566	161.435	1.38831	170.567	0.04978
221.534	0.51493	161.534	1.38301	170.654	0.05344
221.633	0.5142	161.633	1.37769	170.74	0.05717
221.733	0.51347	161.733	1.37236	170.826	0.06096
221.832	0.51274	161.832	1.36701	170.913	0.06481
221.932	0.51201	161.932	1.36166	170.999	0.06872
222.031	0.51128	162.031	1.35629	171.086	0.07269
222.13	0.51055	162.13	1.35091	171.172	0.07672
222.23	0.50978	162.23	1.34551	171.258	0.08082
222.329	0.50899	162.329	1.34011	171.345	0.08498
222.429	0.50821	162.429	1.3347	171.431	0.08919
222.528	0.50742	162.528	1.32927	171.517	0.09347
222.627	0.50663	162.627	1.32383	171.604	0.09781
222.727	0.50584	162.727	1.31839	171.69	0.1022
222.826	0.50505	162.826	1.31293	171.777	0.10666
222.926	0.50426	162.926	1.30747	171.863	0.11118
223.025	0.50347	163.025	1.302	171.949	0.11575
223.124	0.50268	163.124	1.29651	172.036	0.12039
223.224	0.50189	163.224	1.29103	172.122	0.12508
223.323	0.5011	163.323	1.28553	172.208	0.12983
223.423	0.5003	163.423	1.28003	172.295	0.13464
223.522	0.49951	163.522	1.27451	172.381	0.1395
223.622	0.49872	163.622	1.269	172.468	0.14443
223.721	0.49793	163.721	1.26347	172.554	0.14941
223.82	0.49713	163.82	1.25795	172.64	0.15444
223.92	0.49634	163.92	1.25241	172.727	0.15954
224.019	0.49555	164.019	1.24688	172.813	0.16469
224.119	0.49475	164.119	1.24133	172.899	0.1699
224.218	0.49396	164.218	1.23579	172.986	0.17516
224.317	0.49317	164.317	1.23024	173.072	0.18048
224.417	0.49237	164.417	1.22469	173.158	0.18585
224.516	0.49157	164.516	1.21913	173.245	0.19128
224.616	0.49078	164.616	1.21358	173.331	0.19676
224.715	0.48998	164.715	1.20802	173.418	0.20229
224.814	0.48919	164.814	1.20246	173.504	0.20788
224.914	0.48839	164.914	1.1969	173.59	0.21353
225.013	0.48759	165.013	1.19134	173.677	0.21922
225.113	0.4868	165.113	1.18578	173.763	0.22497
225.212	0.486	165.212	1.18023	173.849	0.23078
225.311	0.4852	165.311	1.17467	173.936	0.23663
225.411	0.48425	165.411	1.16912	174.022	0.24254
225.51	0.48321	165.51	1.16356	174.109	0.2485
225.61	0.48217	165.61	1.15801	174.195	0.25451
225.709	0.48113	165.709	1.15246	174.281	0.26057
225.808	0.48009	165.808	1.14692	174.368	0.26668
225.908	0.47905	165.908	1.14138	174.454	0.27284
226.007	0.47801	166.007	1.13584	174.54	0.27906
226.107	0.47697	166.107	1.1303	174.627	0.28532
226.206	0.47593	166.206	1.12478	174.713	0.29163
226.305	0.47488	166.305	1.11925	174.8	0.29799
226.405	0.47384	166.405	1.11373	174.886	0.3044
226.504	0.4728	166.504	1.10822	174.972	0.31086
226.604	0.47175	166.604	1.10271	175.059	0.31737
226.703	0.4707	166.703	1.09721	175.145	0.32392
226.802	0.46966	166.802	1.09171	175.231	0.33053
226.902	0.46861	166.902	1.08621	175.318	0.3372
227.001	0.46756	167.001	1.08072	175.404	0.34391
227.101	0.46651	167.101	1.07523	175.491	0.35068
227.2	0.46546	167.2	1.06975	175.577	0.35751
227.3	0.46441	167.3	1.06427	175.663	0.36438
227.399	0.46336	167.399	1.0588	175.75	0.37131
227.498	0.46231	167.498	1.05334	175.836	0.37829
227.598	0.46125	167.598	1.04788	175.922	0.38533
227.697	0.4602	167.697	1.04243	176.009	0.39241
227.797	0.45915	167.797	1.03698	176.095	0.39955
227.896	0.45809	167.896	1.03154	176.182	0.40673
227.995	0.45703	167.995	1.0261	176.268	0.41396
228.095	0.45598	168.095	1.02067	176.354	0.42123
228.194	0.45492	168.194	1.01524	176.441	0.42855
228.294	0.45386	168.294	1.00982	176.527	0.43591
228.393	0.4528	168.393	1.00441	176.613	0.44332
228.492	0.45174	168.492	0.99901	176.7	0.45078
228.592	0.45074	168.592	0.99361	176.786	0.45828
228.691	0.44977	168.691	0.98822	176.872	0.46582
228.791	0.44879	168.791	0.98284	176.959	0.47341
228.89	0.44781	168.89	0.97746	177.045	0.48104
228.989	0.44683	168.989	0.97209	177.132	0.48872
229.089	0.44586	169.089	0.96673	177.218	0.49644
229.188	0.44488	169.188	0.96137	177.304	0.5042
229.288	0.4439	169.288	0.95603	177.391	0.51201
229.387	0.44293	169.387	0.95069	177.477	0.51986
229.486	0.44195	169.486	0.94536	177.563	0.52775
229.586	0.44098	169.586	0.94004	177.65	0.53569
229.685	0.44	169.685	0.93473	177.736	0.54367
229.785	0.43902	169.785	0.92942	177.823	0.5517
229.884	0.43805	169.884	0.92413	177.909	0.55976
229.983	0.43707	169.983	0.91885	177.995	0.56787
230.083	0.4361	170.083	0.91358	178.082	0.57602
230.182	0.43512	170.182	0.90831	178.168	0.58422
230.282	0.43415	170.282	0.90306	178.254	0.59245
230.381	0.43317	170.381	0.89782	178.341	0.60073
230.481	0.4322	170.481	0.89259	178.427	0.60905
230.58	0.43123	170.58	0.88737	178.514	0.61741
230.679	0.43025	170.679	0.88216	178.6	0.62581
230.779	0.42928	170.779	0.87696	178.686	0.63425
230.878	0.4283	170.878	0.87178	178.773	0.64274
230.978	0.42733	170.978	0.86661	178.859	0.65126
231.077	0.42636	171.077	0.86145	178.945	0.65983
231.176	0.42538	171.176	0.8563	179.032	0.66843
231.276	0.42441	171.276	0.85117	179.118	0.67708
231.375	0.42344	171.375	0.84605	179.205	0.68577
231.475	0.42246	171.475	0.84094	179.291	0.69449
231.574	0.42149	171.574	0.83585	179.377	0.70326
231.673	0.42052	171.673	0.83077	179.464	0.71206
231.773	0.41969	171.773	0.8257	179.55	0.72091
231.872	0.4189	171.872	0.82065	179.636	0.72979
231.972	0.41811	171.972	0.81561	179.723	0.73871
232.071	0.41732	172.071	0.81059	179.809	0.74767
232.17	0.41654	172.17	0.80559	179.895	0.75667
232.27	0.41575	172.27	0.80059	179.982	0.76571
232.369	0.41496	172.369	0.79562	180.068	0.77478
232.469	0.41417	172.469	0.79066	180.155	0.78389
232.568	0.41339	172.568	0.78572	180.241	0.79304
232.667	0.4126	172.667	0.78079	180.327	0.80223
232.767	0.41181	172.767	0.77588	180.414	0.81146
232.866	0.41102	172.866	0.77099	180.5	0.82072
232.966	0.41023	172.966	0.76611	180.586	0.83002
233.065	0.40927	173.065	0.76125	180.673	0.83935
233.164	0.40821	173.164	0.75641	180.759	0.84872
233.264	0.40714	173.264	0.75159	180.846	0.85813
233.363	0.40608	173.363	0.74678	180.932	0.86757
233.463	0.40501	173.463	0.74199	181.018	0.87705
233.562	0.40395	173.562	0.73722	181.105	0.88656
233.661	0.40288	173.661	0.73247	181.191	0.89611
233.761	0.40181	173.761	0.72774	181.277	0.9057
233.86	0.40074	173.86	0.72303	181.364	0.91531
233.96	0.39967	173.96	0.71834	181.45	0.92497
234.059	0.3986	174.059	0.71366	181.537	0.93465
234.159	0.39753	174.159	0.70901	181.623	0.94436
234.258	0.39646	174.258	0.70438	181.709	0.95409
234.357	0.39538	174.357	0.69977	181.796	0.96385
234.457	0.39431	174.457	0.69517	181.882	0.97363
234.556	0.39324	174.556	0.6906	181.968	0.98344
234.656	0.39216	174.656	0.68605	182.055	0.99328
234.755	0.39109	174.755	0.68152	182.141	1.00314
234.854	0.39001	174.854	0.67702	182.228	1.01302
234.954	0.38912	174.954	0.67253	182.314	1.02292
235.053	0.38826	175.053	0.66807	182.4	1.03285
235.153	0.3874	175.153	0.66363	182.487	1.0428
235.252	0.38654	175.252	0.65921	182.573	1.05276
235.351	0.38567	175.351	0.65481	182.659	1.06275
235.451	0.38481	175.451	0.65044	182.746	1.07274
235.55	0.38395	175.55	0.64609	182.832	1.08276
235.65	0.38309	175.65	0.64176	182.918	1.09279
235.749	0.38222	175.749	0.63746	183.005	1.10284
235.848	0.38136	175.848	0.63318	183.091	1.1129
235.948	0.3805	175.948	0.62893	183.178	1.12298
236.047	0.37963	176.047	0.62469	183.264	1.13307
236.147	0.37877	176.147	0.62049	183.35	1.14318
236.246	0.37784	176.246	0.61631	183.437	1.1533
236.345	0.37689	176.345	0.61215	183.523	1.16344
236.445	0.37594	176.445	0.60802	183.609	1.17359
236.544	0.37499	176.544	0.60391	183.696	1.18375
236.644	0.37404	176.644	0.59983	183.782	1.19393
236.743	0.37309	176.743	0.59578	183.869	1.20411
236.842	0.37214	176.842	0.59175	183.955	1.21431
236.942	0.37118	176.942	0.58775	184.041	1.22453
237.041	0.37023	177.041	0.58377	184.128	1.23475
237.141	0.36928	177.141	0.57982	184.214	1.24498
237.24	0.36833	177.24	0.5759	184.3	1.25523
237.339	0.36738	177.339	0.57201	184.387	1.26548
237.439	0.36643	177.439	0.56814	184.473	1.27575
237.538	0.36548	177.538	0.5643	184.56	1.28602
237.638	0.36453	177.638	0.56049	184.646	1.29631
237.737	0.36358	177.737	0.55671	184.732	1.3066
237.837	0.36263	177.837	0.55295	184.819	1.3169
237.936	0.36168	177.936	0.54923	184.905	1.32721
238.035	0.36072	178.035	0.54553	184.991	1.33752
238.135	0.36005	178.135	0.54186	185.078	1.34785
238.234	0.35939	178.234	0.53822	185.164	1.35818
238.334	0.35874	178.334	0.53461	185.251	1.36851
238.433	0.35809	178.433	0.53103	185.337	1.37885
238.532	0.35744	178.532	0.52748	185.423	1.3892
238.632	0.35679	178.632	0.52396	185.51	1.39955
238.731	0.35614	178.731	0.52047	185.596	1.40991
238.831	0.35549	178.831	0.51701	185.682	1.42027
238.93	0.35484	178.93	0.51358	185.769	1.43063
239.029	0.35419	179.029	0.51018	185.855	1.441
239.129	0.35354	179.129	0.50682	185.941	1.45137
239.228	0.35289	179.228	0.50348	186.028	1.46175
239.328	0.35224	179.328	0.50018	186.114	1.47212
239.427	0.35191	179.427	0.49691	186.201	1.4825
239.526	0.35168	179.526	0.49367	186.287	1.49288
239.626	0.35145	179.626	0.49047	186.373	1.50326
239.725	0.35122	179.725	0.4873	186.46	1.51364
239.825	0.351	179.825	0.48415	186.546	1.52401
239.924	0.35077	179.924	0.48105	186.632	1.53439
240.023	0.35055	180.023	0.47797	186.719	1.54477
240.123	0.35033	180.123	0.47493	186.805	1.55515
240.222	0.35011	180.222	0.47192	186.892	1.56552
240.322	0.34988	180.322	0.46894	186.978	1.57589
240.421	0.34966	180.421	0.466	187.064	1.58626
240.52	0.34944	180.52	0.46309	187.151	1.59662
240.62	0.34923	180.62	0.46021	187.237	1.60698
240.719	0.34901	180.719	0.45737	187.323	1.61734
240.819	0.34879	180.819	0.45455	187.41	1.62769
240.918	0.34858	180.918	0.45177	187.496	1.63804
241.017	0.34836	181.017	0.44901	187.583	1.64838
241.117	0.34815	181.117	0.44629	187.669	1.65871
241.216	0.34793	181.216	0.4436	187.755	1.66904
241.316	0.34791	181.316	0.44094	187.842	1.67937
241.415	0.34789	181.415	0.43831	187.928	1.68971
241.515	0.34788	181.515	0.43571	188.014	1.70006
241.614	0.34786	181.614	0.43314	188.101	1.71042
241.713	0.34784	181.713	0.4306	188.187	1.72078
241.813	0.34783	181.813	0.4281	188.274	1.73115
241.912	0.34781	181.912	0.42562	188.36	1.74153
242.012	0.3478	182.012	0.42317	188.446	1.75192
242.111	0.34778	182.111	0.42075	188.533	1.76231
242.21	0.34777	182.21	0.41836	188.619	1.77271
242.31	0.34776	182.31	0.416	188.705	1.78311
242.409	0.34775	182.409	0.41367	188.792	1.79354
242.509	0.34774	182.509	0.41137	188.878	1.80397
242.608	0.34845	182.608	0.4091	188.964	1.81443
242.707	0.34933	182.707	0.40685	189.051	1.8249
242.807	0.3502	182.807	0.40464	189.137	1.83539
242.906	0.35108	182.906	0.40245	189.224	1.84589
243.006	0.35195	183.006	0.40029	189.31	1.8564
243.105	0.35283	183.105	0.39815	189.396	1.86693
243.204	0.35371	183.204	0.39603	189.483	1.87748
243.304	0.35459	183.304	0.39394	189.569	1.88803
243.403	0.35547	183.403	0.39188	189.655	1.8986
243.503	0.35635	183.503	0.38984	189.742	1.90918
243.602	0.35724	183.602	0.38783	189.828	1.91978
243.701	0.35812	183.701	0.38584	189.915	1.93038
243.801	0.35901	183.801	0.38387	190.001	1.941
243.9	0.3599	183.9	0.38193	190.087	1.95162
244	0.36079	184	0.38001	190.174	1.96225
244.099	0.36168	184.099	0.37811	190.26	1.9729
244.198	0.36257	184.198	0.37623	190.346	1.98355
244.298	0.36346	184.298	0.37438	190.433	1.99421
244.397	0.36436	184.397	0.37254	190.519	2.00488
244.497	0.36525	184.497	0.37072	190.606	2.01556
244.596	0.36615	184.596	0.36893	190.692	2.02624
244.695	0.36705	184.695	0.36715	190.778	2.03693
244.795	0.36795	184.795	0.36539	190.865	2.04762
244.894	0.36885	184.894	0.36365	190.951	2.05832
244.994	0.36975	184.994	0.36194	191.037	2.06903
245.093	0.37065	185.093	0.36024	191.124	2.07974
245.193	0.37156	185.193	0.35855	191.21	2.09045
245.292	0.37246	185.292	0.35689	191.297	2.10116
245.391	0.37337	185.391	0.35524	191.383	2.11188
245.491	0.37428	185.491	0.3536	191.469	2.12261
245.59	0.37519	185.59	0.35199	191.556	2.13333
245.69	0.3761	185.69	0.35039	191.642	2.14405
245.789	0.37846	185.789	0.3488	191.728	2.15478
245.888	0.381	185.888	0.34723	191.815	2.1655
245.988	0.38354	185.988	0.34568	191.901	2.17623
246.087	0.38609	186.087	0.34414	191.987	2.18695
246.187	0.38864	186.187	0.34261	192.074	2.19768
246.286	0.39119	186.286	0.3411	192.16	2.2084
246.385	0.39374	186.385	0.33961	192.247	2.21912
246.485	0.39629	186.485	0.33812	192.333	2.22984
246.584	0.39885	186.584	0.33665	192.419	2.24055
246.684	0.40141	186.684	0.33519	192.506	2.25126
246.783	0.40397	186.783	0.33375	192.592	2.26197
246.882	0.40654	186.882	0.33232	192.678	2.27267
246.982	0.4091	186.982	0.3309	192.765	2.28337
247.081	0.41167	187.081	0.32949	192.851	2.29406
247.181	0.41425	187.181	0.32809	192.938	2.30474
247.28	0.41682	187.28	0.32671	193.024	2.31542
247.379	0.4194	187.379	0.32534	193.11	2.32609
247.479	0.42198	187.479	0.32398	193.197	2.33675
247.578	0.42456	187.578	0.32262	193.283	2.3474
247.678	0.42714	187.678	0.32128	193.369	2.35805
247.777	0.42973	187.777	0.31995	193.456	2.36869
247.876	0.43232	187.876	0.31863	193.542	2.37931
247.976	0.43491	187.976	0.31732	193.629	2.38993
248.075	0.4375	188.075	0.31602	193.715	2.40053
248.175	0.4401	188.175	0.31473	193.801	2.41113
248.274	0.4427	188.274	0.31345	193.888	2.42171
248.374	0.4453	188.374	0.31218	193.974	2.43228
248.473	0.44791	188.473	0.31092	194.06	2.44283
248.572	0.45051	188.572	0.30966	194.147	2.45338
248.672	0.45312	188.672	0.30842	194.233	2.46392
248.771	0.45573	188.771	0.30718	194.32	2.47446
248.871	0.45835	188.871	0.30596	194.406	2.48499
248.97	0.46189	188.97	0.30474	194.492	2.49551
249.069	0.46547	189.069	0.30353	194.579	2.50602
249.169	0.46905	189.169	0.30233	194.665	2.51653
249.268	0.47264	189.268	0.30113	194.751	2.52702
249.368	0.47622	189.368	0.29994	194.838	2.53751
249.467	0.47981	189.467	0.29877	194.924	2.54799
249.566	0.48339	189.566	0.2976	195.01	2.55846
249.666	0.48698	189.666	0.29643	195.097	2.56895
249.765	0.49057	189.765	0.29528	195.183	2.57946
249.865	0.49416	189.865	0.29413	195.27	2.58999
249.964	0.49775	189.964	0.29299	195.356	2.60054
250.063	0.50135	190.063	0.29185	195.442	2.61111
250.163	0.50494	190.163	0.29073	195.529	2.6217
250.262	0.50854	190.262	0.2896	195.615	2.63231
250.362	0.51213	190.362	0.28849	195.701	2.64294
250.461	0.51573	190.461	0.28738	195.788	2.65358
250.56	0.51933	190.56	0.28628	195.874	2.66423
250.66	0.52292	190.66	0.28519	195.961	2.6749
250.759	0.52652	190.759	0.28411	196.047	2.68558
250.859	0.53013	190.859	0.28303	196.133	2.69627
250.958	0.53373	190.958	0.28197	196.22	2.70698
251.057	0.53733	191.057	0.28091	196.306	2.71769
251.157	0.54093	191.157	0.27986	196.392	2.72841
251.256	0.54454	191.256	0.27882	196.479	2.73915
251.356	0.54814	191.356	0.27778	196.565	2.74988
251.455	0.55175	191.455	0.27676	196.652	2.76063
251.554	0.55536	191.554	0.27574	196.738	2.77137
251.654	0.55897	191.654	0.27473	196.824	2.78213
251.753	0.56258	191.753	0.27374	196.911	2.79288
251.853	0.56619	191.853	0.27275	196.997	2.80364
251.952	0.5698	191.952	0.27178	197.083	2.8144
252.052	0.57345	192.052	0.27082	197.17	2.82516
252.151	0.57825	192.151	0.26986	197.256	2.83591
252.25	0.58305	192.25	0.26892	197.343	2.84667
252.35	0.58785	192.35	0.26799	197.429	2.85742
252.449	0.59266	192.449	0.26707	197.515	2.86817
252.549	0.59746	192.549	0.26616	197.602	2.87892
252.648	0.60227	192.648	0.26526	197.688	2.88966
252.747	0.60708	192.747	0.26437	197.774	2.90039
252.847	0.61189	192.847	0.2635	197.861	2.91112
252.946	0.61671	192.946	0.26263	197.947	2.92184
253.046	0.62152	193.046	0.26178	198.033	2.93255
253.145	0.62634	193.145	0.26094	198.12	2.94325
253.244	0.63116	193.244	0.26011	198.206	2.95393
253.344	0.63598	193.344	0.25929	198.293	2.96461
253.443	0.64178	193.443	0.25849	198.379	2.97527
253.543	0.64772	193.543	0.25769	198.465	2.98592
253.642	0.65366	193.642	0.25691	198.552	2.99656
253.741	0.65961	193.741	0.25614	198.638	3.00718
253.841	0.66556	193.841	0.25538	198.724	3.01778
253.94	0.67151	193.94	0.25463	198.811	3.02837
254.04	0.67747	194.04	0.25389	198.897	3.03894
254.139	0.68343	194.139	0.25317	198.984	3.04949
254.238	0.68939	194.238	0.25245	199.07	3.06001
254.338	0.69536	194.338	0.25175	199.156	3.07052
254.437	0.70132	194.437	0.25106	199.243	3.08101
254.537	0.7073	194.537	0.25038	199.329	3.09147
254.636	0.71327	194.636	0.24971	199.415	3.10191
254.735	0.71925	194.735	0.24905	199.502	3.11233
254.835	0.72522	194.835	0.2484	199.588	3.12271
254.934	0.73121	194.934	0.24776	199.675	3.13308
255.034	0.73719	195.034	0.24714	199.761	3.14341
255.133	0.74318	195.133	0.24652	199.847	3.15372
255.232	0.74929	195.232	0.24592	199.934	3.164
255.332	0.7566	195.332	0.24532	200.02	3.17425
255.431	0.7639	195.431	0.24474	200.106	3.18447
255.531	0.77122	195.531	0.24417	200.193	3.19466
255.63	0.77853	195.63	0.2436	200.279	3.20481
255.73	0.78585	195.73	0.24305	200.366	3.21494
255.829	0.79317	195.829	0.24251	200.452	3.22503
255.928	0.80049	195.928	0.24198	200.538	3.23511
256.028	0.80782	196.028	0.24146	200.625	3.24517
256.127	0.81515	196.127	0.24095	200.711	3.2552
256.227	0.82248	196.227	0.24045	200.797	3.26522
256.326	0.82982	196.326	0.23996	200.884	3.27521
256.425	0.83715	196.425	0.23948	200.97	3.28518
256.525	0.84449	196.525	0.23901	201.057	3.29513
256.624	0.8522	196.624	0.23855	201.143	3.30505
256.724	0.85994	196.724	0.2381	201.229	3.31495
256.823	0.86767	196.823	0.23766	201.316	3.32482
256.922	0.87541	196.922	0.23723	201.402	3.3347
257.022	0.88315	197.022	0.23681	201.488	3.34459
257.121	0.89089	197.121	0.2364	201.575	3.35448
257.221	0.89863	197.221	0.236	201.661	3.36439
257.32	0.90637	197.32	0.2356	201.747	3.3743
257.419	0.91412	197.419	0.23522	201.834	3.38422
257.519	0.92187	197.519	0.23484	201.92	3.39414
257.618	0.92961	197.618	0.23448	202.007	3.40407
257.718	0.93736	197.718	0.23412	202.093	3.414
257.817	0.94512	197.817	0.23377	202.179	3.42393
257.916	0.95287	197.916	0.23343	202.266	3.43386
258.016	0.96063	198.016	0.2331	202.352	3.44379
258.115	0.96838	198.115	0.23278	202.438	3.45372
258.215	0.97614	198.215	0.23247	202.525	3.46364
258.314	0.9839	198.314	0.23217	202.611	3.47356
258.413	0.9918	198.413	0.23187	202.698	3.48347
[truncated: 2,099 more rows]
[truncated: 6 more columns]

## Sheet: Supporting Figure
FIG S2				FIG S3				FIG S4									FIG S5				FIG S6				FIG S7									FIG S8
	Diazonium salt	Precusor			Precusor	Diazonium salt		CNT (RBM)		CNT-M (RBM)		CNT (D-G)		CNT-M (D-G)				CNT-M	CNT			CNT	CNT-M		A		B		C		D				CNTT	CNTB		CNTB	CNTT
δ (ppm)				cm-1	%	%		cm-1		cm-1		cm-1		cm-1			V	Ids	Ids		cm-1	%	%		x(um)	y(nm)	x(um)	y(nm)	x(um)	y(nm)	x(um)	y(nm)		Vds	Ids	Ids	Vgs	Ids	Ids
-3.82166	14.165	13.2133		3999.11	0.9991	0.99834		351.989	1098.58	354.817	2706	2110.22	961	2100.28	840.293		-10	3.1349e-06	5.82748e-06		3100.36	0.99938	0.98896		0	0.77573	0	0.68454	0	0.72985	0	1.29697		-10	9.8552e-06	6.5063e-06	-40	6.28713e-08	8.85374e-08
-3.82136	14.0737	13.3653		3998.63	0.9989	0.99865		350.266	1073.7	349.641	2485	2106.04	952	2098.88	870.468		-9.8	3.022e-06	5.66766e-06		3099.88	0.99932	0.98893		0.11051	0.77147	0.14964	0.68933	0.10338	0.7262	0.15676	1.31421		-9.8	9.6964e-06	6.4389e-06	-39.5	6.12446e-08	8.58628e-08
-3.82105	13.9609	13.4138		3998.15	0.9987	0.99916		348.543	1058.98	344.464	2322	2101.86	974	2097.48	888.147		-9.6	2.911e-06	5.50574e-06		3099.39	0.99929	0.98891		0.22101	0.76723	0.29928	0.69412	0.20677	0.72255	0.31353	1.33144		-9.6	9.5458e-06	6.3759e-06	-39	6.04941e-08	8.40375e-08
-3.82075	14.2076	13.3262		3997.66	0.99848	0.99958		346.819	1042.82	339.282	2199	2097.67	1002	2096.08	830.929		-9.4	2.8084e-06	5.3418e-06		3098.91	0.99926	0.98887		0.33152	0.763	0.44892	0.69891	0.31015	0.7189	0.47029	1.34867		-9.4	9.3904e-06	6.308e-06	-38.5	5.98846e-08	8.22248e-08
-3.82044	14.1558	13.4727		3997.18	0.99816	0.99951		345.095	1081.77	334.1	1952	2093.48	1047	2094.68	886.048		-9.2	2.6959e-06	5.19898e-06		3098.43	0.99922	0.98882		0.44202	0.75879	0.59856	0.7037	0.41353	0.71524	0.62706	1.36591		-9.2	9.2279e-06	6.2462e-06	-38	5.95729e-08	8.01566e-08
-3.82014	14.1	13.6924		3996.7	0.99799	0.99893		343.371	1011.97	328.912	1957	2089.29	1034	2093.27	800.331		-9	2.595e-06	5.04716e-06		3097.95	0.99918	0.98876		0.55253	0.75458	0.74819	0.70849	0.51692	0.71158	0.78382	1.38314		-9	9.0724e-06	6.1842e-06	-37.5	5.93513e-08	7.78035e-08
-3.81983	14.074	13.7466		3996.22	0.99825	0.99848		341.646	1078.46	323.721	1999	2085.09	892	2091.87	816.228		-8.8	2.4987e-06	4.8587e-06		3097.47	0.99914	0.98872		0.66303	0.75039	0.89783	0.71328	0.6203	0.70791	0.94059	1.40038		-8.8	8.9095e-06	6.1254e-06	-37	5.91437e-08	7.544e-08
-3.81953	13.8847	13.4721		3995.74	0.99883	0.99868		339.921	1098.54	318.528	1815	2080.9	1047	2090.47	844.592		-8.6	2.3863e-06	4.70182e-06		3096.98	0.99912	0.98874		0.77354	0.74622	1.04747	0.71807	0.72368	0.70424	1.09735	1.41761		-8.6	8.7462e-06	6.0573e-06	-36.5	5.88903e-08	7.23835e-08
-3.81922	13.5918	13.457		3995.25	0.99913	0.99913		338.196	1060.65	313.334	1830	2076.7	1026	2089.06	831.971		-8.4	2.2866e-06	4.54696e-06		3096.5	0.99911	0.98878		0.88404	0.74205	1.19711	0.72286	0.82707	0.70056	1.25412	1.43484		-8.4	8.5762e-06	5.9968e-06	-36	5.86928e-08	6.89407e-08
-3.81892	14.0106	13.6079		3994.77	0.99877	0.99923		336.47	1114.05	308.134	2017	2072.5	947	2087.66	847.854		-8.2	2.1865e-06	4.39486e-06		3096.02	0.99911	0.98883		0.99455	0.7379	1.34675	0.72765	0.93045	0.69687	1.41088	1.45208		-8.2	8.3999e-06	5.9256e-06	-35.5	5.83162e-08	6.54494e-08
-3.81861	14.0534	13.2578		3994.29	0.99822	0.9989		334.744	1102.24	302.932	1959	2068.3	932	2086.26	835.237		-8	2.087e-06	4.2226e-06		3095.54	0.99912	0.98886		1.10505	0.73376	1.49639	0.73244	1.03383	0.69318	1.56764	1.46931		-8	8.2367e-06	5.8621e-06	-35	5.77056e-08	6.15996e-08
-3.81831	13.8609	12.8327		3993.81	0.99809	0.99832		333.017	1096.24	297.727	1914	2064.09	962	2084.85	804.818		-7.8	1.9921e-06	4.05268e-06		3095.05	0.99914	0.98891		1.21556	0.72964	1.64603	0.73723	1.13722	0.68949	1.72441	1.48654		-7.8	8.0622e-06	5.7916e-06	-34.5	5.6688e-08	5.7714e-08
-3.818	14.0702	13.1389		3993.33	0.9985	0.99773		331.291	1087.34	292.519	1805	2059.88	1050	2083.45	850.962		-7.6	1.9008e-06	3.90044e-06		3094.57	0.99915	0.98896		1.32606	0.72552	1.79567	0.74203	1.2406	0.68579	1.88117	1.50378		-7.6	7.8798e-06	5.7122e-06	-34	5.51437e-08	5.35869e-08
-3.8177	13.7894	13.5692		3992.84	0.99929	0.99751		329.564	1081.34	287.31	1742	2055.68	1083	2082.04	870.389		-7.4	1.8024e-06	3.78764e-06		3094.09	0.99914	0.98899		1.43657	0.72142	1.9453	0.74682	1.34399	0.68209	2.03794	1.52101		-7.4	7.6931e-06	5.6327e-06	-33.5	5.3162e-08	4.96793e-08
-3.81739	13.2684	13.4142		3992.36	0.99998	0.99767		327.836	1034.81	282.097	1804	2051.46	962	2080.64	898.708		-7.2	1.7291e-06	3.62958e-06		3093.61	0.99913	0.98903		1.54707	0.71734	2.09494	0.75161	1.44737	0.67838	2.1947	1.53824		-7.2	7.5073e-06	5.5422e-06	-33	5.06486e-08	4.57906e-08
-3.81709	13.5502	13.378		3991.88	1.00005	0.99782		326.109	1091.05	276.88	1715	2047.25	1018	2079.23	862.962		-7	1.6301e-06	3.478e-06		3093.13	0.99913	0.98907		1.65758	0.71326	2.24458	0.7564	1.55075	0.67467	2.35147	1.55548		-7	7.3168e-06	5.457e-06	-32.5	4.78529e-08	4.24218e-08
-3.81678	13.9248	14.0786		3991.4	0.99958	0.99778		324.381	1108.2	271.66	1556	2043.03	1056	2077.83	814.776		-6.8	1.5448e-06	3.36572e-06		3092.64	0.99916	0.98912		1.76808	0.7092	2.39422	0.76119	1.65414	0.67095	2.50823	1.57271		-6.8	7.1167e-06	5.3675e-06	-32	4.49369e-08	4.05193e-08
-3.81648	13.8143	14.3254		3990.91	0.99885	0.99755		322.652	1115.21	266.437	1606	2038.82	1065	2076.42	819.966		-6.6	1.4586e-06	3.2198e-06		3092.16	0.99922	0.98917		1.87859	0.70515	2.54386	0.76598	1.75752	0.66722	2.665	1.58995		-6.6	6.9179e-06	5.2526e-06	-31.5	4.22561e-08	3.77644e-08
-3.81617	13.8982	13.863		3990.43	0.99813	0.99704		320.924	1070.17	261.212	1747	2034.6	1000	2075.02	814.485		-6.4	1.3753e-06	3.08332e-06		3091.68	0.99928	0.98921		1.98909	0.70112	2.6935	0.77077	1.8609	0.66349	2.82176	1.60718		-6.4	6.7182e-06	5.1384e-06	-31	4.01388e-08	3.59511e-08
-3.81587	13.9227	13.8849		3989.95	0.9978	0.99639		319.195	1123.46	255.983	1819	2030.37	948	2073.61	825.008		-6.2	1.3058e-06	2.93896e-06		3091.2	0.99931	0.98924		2.0996	0.6971	2.84314	0.77556	1.96429	0.65976	2.97853	1.62441		-6.2	6.5092e-06	5.0144e-06	-30.5	3.90771e-08	3.51085e-08
-3.81556	13.9634	14.415		3989.47	0.99788	0.996		317.465	1121.79	250.752	2889	2026.15	942	2072.21	823.084		-6	1.2298e-06	2.82114e-06		3090.72	0.99933	0.98925		2.2101	0.69309	2.99278	0.78035	2.06767	0.65602	3.13529	1.64165		-6	6.3032e-06	4.8849e-06	-30	3.81631e-08	3.51165e-08
-3.81526	14.3606	14.8503		3988.99	0.99803	0.99601		315.735	1108.57	245.515	6358	2021.92	923	2070.8	854.93		-5.8	1.1651e-06	2.68616e-06		3090.23	0.99932	0.98923		2.32061	0.68909	3.14242	0.78514	2.17105	0.65228	3.29205	1.65888		-5.8	6.0885e-06	4.7339e-06	-29.5	3.80615e-08	3.56979e-08
-3.81495	14.0086	14.6272		3988.5	0.99824	0.99661		314.005	1138.7	240.278	7023	2017.69	996	2069.39	812.128		-5.6	1.0879e-06	2.5733e-06		3089.75	0.99929	0.98921		2.43111	0.68511	3.29205	0.78993	2.27444	0.64853	3.44882	1.67611		-5.6	5.8709e-06	4.5813e-06	-29	3.86983e-08	3.68237e-08
-3.81465	13.9014	14.6708		3988.02	0.99868	0.99791		312.275	1103.8	235.037	4236	2013.46	866	2067.98	842.188		-5.4	1.0255e-06	2.4513e-06		3089.27	0.99928	0.98922		2.54162	0.68114	3.44169	0.79472	2.37782	0.64478	3.60558	1.69335		-5.4	5.6461e-06	4.4208e-06	-28.5	3.99259e-08	3.85341e-08
-3.81434	14.2184	14.4531		3987.54	0.99911	0.99931		310.544	1087.7	229.794	2563	2009.23	956	2066.58	827.826		-5.2	9.65227e-07	2.32498e-06		3088.79	0.9993	0.98928		2.65212	0.67718	3.59133	0.79951	2.4812	0.64102	3.76235	1.70059		-5.2	5.4128e-06	4.2549e-06	-28	4.16189e-08	4.04747e-08
-3.81404	14.0499	14.142		3987.06	0.99939	1		308.813	1116.37	224.548	1728	2004.99	982	2065.17	829.455		-5	9.01241e-07	2.26594e-06		3088.3	0.99936	0.98934		2.76263	0.67323	3.74097	0.80746	2.58459	0.63725	3.91911	1.70418		-5	5.194e-06	4.0765e-06	-27.5	4.37467e-08	4.29449e-08
-3.81373	14.1774	14.1519		3986.58	0.99964	0.99986		307.082	1095.94	219.297	1372	2000.76	972	2063.76	829.307		-4.8	8.39941e-07	2.10572e-06		3087.82	0.99943	0.98938		2.87313	0.6693	3.89061	0.81732	2.68797	0.63348	4.07588	1.70778		-4.8	4.9801e-06	3.9084e-06	-27	4.62574e-08	4.56032e-08
-3.81343	14.0407	14.6596		3986.09	0.99965	0.99925		305.35	1131.82	214.045	1342	1996.52	1036	2062.35	838.036		-4.6	7.89683e-07	1.99312e-06		3087.34	0.99948	0.9894		2.98364	0.66538	4.04025	0.82717	2.79135	0.62971	4.23264	1.71138		-4.6	4.7638e-06	3.7263e-06	-26.5	4.89863e-08	4.84346e-08
-3.81312	14.0655	14.4746		3985.61	0.9992	0.99865		303.618	1176.34	208.789	1424	1992.27	953	2060.95	821.91		-4.4	7.29096e-07	1.88096e-06		3086.86	0.9995	0.98941		3.09414	0.66148	4.18989	0.83702	2.89474	0.62593	4.38941	1.71498		-4.4	4.537e-06	3.553e-06	-26	5.08561e-08	5.04768e-08
-3.81281	14.0877	13.8246		3985.13	0.99868	0.99846		301.886	1142.92	203.529	1287	1988.03	1026	2059.54	819.989		-4.2	6.77403e-07	1.77754e-06		3086.38	0.99948	0.98942		3.20465	0.65758	4.33953	0.84687	2.99812	0.62215	4.54617	1.71858		-4.2	4.3137e-06	3.3921e-06	-25.5	5.3765e-08	5.35089e-08
-3.81251	14.2127	13.6989		3984.65	0.99854	0.99868		300.153	1175.89	198.268	1206	1983.78	1016	2058.13	850.01		-4	6.26408e-07	1.6734e-06		3085.89	0.99947	0.98946		3.31515	0.6537	4.48917	0.85672	3.1015	0.61836	4.70293	1.72218		-4	4.0829e-06	3.2122e-06	-25	5.62895e-08	5.63194e-08
-3.8122	14.0464	13.9581		3984.16	0.99885	0.99908		298.42	1158.35	193.004	1282	1979.53	1034	2056.72	830.342		-3.8	5.78844e-07	1.56944e-06		3085.41	0.99948	0.98951		3.42566	0.64983	4.6388	0.86658	3.20489	0.61457	4.8597	1.72577		-3.8	3.8675e-06	3.0444e-06	-24.5	5.85023e-08	5.87418e-08
-3.8119	13.861	13.9371		3983.68	0.99933	0.99946		296.686	1198.51	187.735	1222	1975.28	1022	2055.31	844.385		-3.6	5.3494e-07	1.46852e-06		3084.93	0.99949	0.98951		3.53617	0.64598	4.78844	0.87643	3.30827	0.61077	5.01646	1.72937		-3.6	3.6416e-06	2.8714e-06	-24	6.03489e-08	6.09793e-08
-3.81159	13.1009	13.8171		3983.2	0.99951	0.99942		294.953	1166.55	182.465	1091	1971.03	1118	2053.9	844.234		-3.4	4.85434e-07	1.36888e-06		3084.45	0.9995	0.98945		3.64667	0.64214	4.93808	0.88628	3.41165	0.60696	5.17323	1.73297		-3.4	3.4214e-06	2.704e-06	-23.5	6.21962e-08	6.29302e-08
-3.81129	12.9079	13.3623		3982.72	0.99925	0.99884		293.219	1198.04	177.19	1168	1966.77	819	2052.49	879.55		-3.2	4.48162e-07	1.26844e-06		3083.96	0.9995	0.98938		3.75718	0.648	5.08772	0.89613	3.51504	0.60315	5.32999	1.73657		-3.2	3.202e-06	2.5352e-06	-23	6.37275e-08	6.48075e-08
-3.81098	13.5114	12.7281		3982.24	0.99887	0.99821		291.484	1180.51	171.914	1233	1962.51	993	2051.08	875.847		-3	4.05545e-07	1.1729e-06		3083.48	0.99947	0.98932		3.86768	0.65408	5.23736	0.90599	3.61842	0.59934	5.48676	1.74017		-3	2.9805e-06	2.3741e-06	-22.5	6.51668e-08	6.63683e-08
-3.81068	13.9275	12.5162		3981.75	0.99863	0.99784		289.749	1200.46	166.633	1350	1958.25	929	2049.67	840.237		-2.8	3.64023e-07	1.0859e-06		3083	0.99943	0.98925		3.97819	0.66012	5.387	0.91584	3.7218	0.59884	5.64352	1.74376		-2.8	2.7659e-06	2.2076e-06	-22	6.66492e-08	6.77476e-08
-3.81037	14.5976	13.178		3981.27	0.99852	0.99769		288.014	1244.89	161.351	1357	1953.99	859	2048.26	813.502		-2.6	3.25899e-07	9.845e-07		3082.52	0.99938	0.98916		4.08869	0.66614	5.53664	0.92569	3.82519	0.59979	5.80029	1.74736		-2.6	2.5503e-06	2.0512e-06	-21.5	6.81976e-08	6.90695e-08
-3.81007	14.9904	13.7998		3980.79	0.9983	0.99776		286.279	1280.66	156.064	1212	1949.72	1010	2046.85	809.813		-2.4	2.92355e-07	8.951e-07		3082.04	0.99933	0.98906		4.1992	0.67212	5.68628	0.93554	3.92857	0.60076	5.95705	1.75096		-2.4	2.3388e-06	1.8921e-06	-21	6.95132e-08	7.03344e-08
-3.80976	15.0691	13.6664		3980.31	0.99796	0.99805		284.543	1267.45	150.774	1291	1945.46	980	2045.44	806.125		-2.2	2.57827e-07	8.1012e-07		3081.55	0.99929	0.98895		4.3097	0.67807	5.83591	0.94539	4.03196	0.60173	6.11382	1.75456		-2.2	2.1309e-06	1.731e-06	-20.5	7.0899e-08	7.15501e-08
-3.80946	14.8181	13.3466		3979.82	0.99785	0.99855		282.807	1274.41			1941.19	1000	2044.03	837.866		-2	2.26304e-07	7.1624e-07		3081.07	0.99925	0.98884		4.42021	0.68399	5.98555	0.95525	4.13534	0.60272	6.27058	1.75816		-2	1.9294e-06	1.5718e-06	-20	7.25567e-08	7.26951e-08
-3.80915	14.9421	13.5832		3979.34	0.99825	0.99919		281.071	1281.36			1936.91	1020	2042.62	841.259		-1.8	1.963e-07	6.31e-07		3080.59	0.99922	0.98874		4.53071	0.68989	6.13519	0.9651	4.23872	0.60372	6.42734	1.76176		-1.8	1.7303e-06	1.4118e-06	-19.5	7.39718e-08	7.37397e-08
-3.80885	14.844	13.7643		3978.86	0.99882	0.99949		279.334	1312.78			1932.64	890	2041.2	814.547		-1.6	1.66416e-07	5.4906e-07		3080.11	0.99918	0.98865		4.64122	0.69575	6.28483	0.97495	4.34211	0.60474	6.58411	1.76535		-1.6	1.5265e-06	1.2538e-06	-19	7.53812e-08	7.46806e-08
-3.80854	14.8666	13.6627		3978.38	0.99909	0.99909		277.597	1296.69			1928.37	1079	2039.79	803.779		-1.4	1.409e-07	4.6926e-07		3079.63	0.99914	0.98857		4.75172	0.70158	6.43447	0.9848	4.44549	0.60577	6.74087	1.76895		-1.4	1.3265e-06	1.0947e-06	-18.5	7.6693e-08	7.55535e-08
-3.80824	15.3608	13.2624		3977.9	0.99909	0.99849		275.859	1336.73			1924.09	988	2038.38	831.958		-1.2	1.16912e-07	3.9262e-07		3079.14	0.99911	0.98852		4.86223	0.70738	6.58411	0.99465	4.54887	0.60681	6.89764	1.77255		-1.2	1.1287e-06	9.37552e-07	-18	7.77935e-08	7.62142e-08
-3.80793	15.7795	13.148		3977.41	0.99908	0.99833		274.122	1248.71			1919.81	982	2036.97	861.896		-1	9.33581e-08	3.1854e-07		3078.66	0.99908	0.98851		4.97273	0.71315	6.73375	1.00451	4.65226	0.60787	7.0544	1.77615		-1	9.3025e-07	7.81658e-07	-17.5	7.90313e-08	7.68824e-08
-3.80763	15.9279	13.1394		3976.93	0.99919	0.99848		272.383	1267.17			1915.52	962	2035.55	796.271		-0.8	7.25964e-08	2.478e-07		3078.18	0.99907	0.98853		5.08324	0.71888	6.88339	1.01436	4.75564	0.60893	7.21117	1.77975		-0.8	7.39242e-07	6.24111e-07	-17	8.01154e-08	7.7435e-08
-3.80732	15.3769	13.7413		3976.45	0.99957	0.99845		270.645	1334.51			1911.24	1036	2034.14	808.513		-0.6	5.25794e-08	1.7864e-07		3077.7	0.99906	0.98858		5.19374	0.72459	7.03303	1.02421	4.85902	0.61002	7.36793	1.78335		-0.6	5.50309e-07	4.67392e-07	-16.5	8.13897e-08	7.7928e-08
-3.80702	14.4849	14.5774		3975.97	0.99998	0.99821		268.906	1360.13			1906.95	959	2032.73	822.52		-0.4	3.43287e-08	1.16732e-07		3077.21	0.99908	0.98866		5.30425	0.73027	7.18266	1.03406	4.96241	0.61111	7.5247	1.78694		-0.4	3.64551e-07	3.11713e-07	-16	8.23647e-08	7.8284e-08
-3.80671	14.2418	14.5808		3975.49	0.99985	0.99822		267.167	1339.74			1902.66	938	2031.31	799.382		-0.2	1.67737e-08	5.56904e-08		3076.73	0.99911	0.98873		5.41475	0.73592	7.3323	1.04391	5.06579	0.61222	7.68146	1.79054		-0.2	1.80293e-07	1.55872e-07	-15.5	8.34216e-08	7.87247e-08
-3.80641	14.3171	14.7778		3975	0.99911	0.9985		265.428	1409.9			1898.37	984	2029.9	790.398		0	1.34907e-11	4.761e-11		3076.25	0.99914	0.9888		5.52526	0.74153	7.48194	1.05377	5.16917	0.61334	7.83822	1.79414		0	3.69408e-11	5.87479e-11	-15	8.44017e-08	7.91909e-08
-3.8061	14.6305	14.8128		3974.52	0.99846	0.99852		263.688	1393.82			1894.07	1018	2028.49	834.454		0.2	1.62689e-08	5.84684e-08		3075.77	0.99916	0.98888		5.63576	0.74712	7.63158	1.06362	5.27256	0.61447	7.99499	1.79774		0.2	1.79605e-07	1.56663e-07	-14.5	8.53506e-08	7.94307e-08
-3.8058	14.5922	14.8888		3974.04	0.99849	0.998		261.948	1396.43			1889.78	963	2027.07	798.953		0.4	3.18086e-08	1.22427e-07		3075.29	0.99917	0.98896		5.74627	0.75267	7.78122	1.07347	5.37594	0.61562	8.15175	1.80134		0.4	3.57631e-07	3.13298e-07	-14	8.63595e-08	7.9743e-08
-3.80549	14.7963	15.5684		3973.56	0.99887	0.99732		260.207	1467.97			1885.48	1050	2025.66	850.062		0.6	4.82312e-08	1.90833e-07		3074.8	0.9992	0.98903		5.85677	0.75819	7.93086	1.08332	5.47932	0.61678	8.30852	1.80493		0.6	5.39829e-07	4.69799e-07	-13.5	8.70554e-08	7.99506e-08
-3.80519	14.584	15.869		3973.07	0.99877	0.99727		258.466	1378.65			1881.18	869	2024.24	842.842		0.8	6.2888e-08	2.6162e-07		3074.32	0.99922	0.98908		5.96728	0.76369	8.0805	1.09317	5.58271	0.61795	8.46528	1.80853		0.8	7.16492e-07	6.28715e-07	-13	8.77716e-08	8.00946e-08
-3.80488	13.9711	15.4562		3972.59	0.99824	0.99804		256.725	1542.07			1876.87	1063	2022.83	842.691		1	8.04383e-08	3.3382e-07		3073.84	0.99924	0.98914		6.07778	0.76915	8.23014	1.10303	5.68609	0.61914	8.62205	1.81213		1	8.99373e-07	7.85874e-07	-12.5	8.88249e-08	8.02559e-08
-3.80458	13.9806	14.9761		3972.11	0.99801	0.99886		254.984	1607.8			1872.57	964	2021.41	807.214		1.2	9.64451e-08	4.0882e-07		3073.36	0.99925	0.98919		6.18829	0.77458	8.37977	1.11288	5.78947	0.62034	8.77881	1.81573		1.2	1.0805e-06	9.41894e-07	-12	8.9459e-08	8.04428e-08
-3.80427	13.6211	14.4777		3971.63	0.99807	0.99906		253.242	1670.64			1868.26	990	2020	801.772		1.4	1.14083e-07	4.8454e-07		3072.87	0.99925	0.98925		6.29879	0.77998	8.52941	1.12273	5.89286	0.62155	8.93558	1.81933		1.4	1.2589e-06	1.099e-06	-11.5	9.02471e-08	8.07411e-08
-3.80397	12.8681	14.5845		3971.15	0.998	0.99886		251.499	1901.34			1863.95	1037	2018.58	824.583		1.6	1.28322e-07	5.6052e-07		3072.39	0.99922	0.98933		6.4093	0.78535	8.67905	1.13258	5.99624	0.62278	9.09234	1.82293		1.6	1.4355e-06	1.2506e-06	-11	9.09607e-08	8.09122e-08
-3.80366	12.7028	14.7532		3970.66	0.99796	0.99882		249.757	2162.09			1859.64	1056	2017.16	840.324		1.8	1.45553e-07	6.3478e-07		3071.91	0.99917	0.98938		6.5198	0.79069	8.82869	1.14244	6.09962	0.62402	9.24911	1.82652		1.8	1.608e-06	1.4025e-06	-10.5	9.16598e-08	8.10933e-08
-3.80336	13.1165	14.7667		3970.18	0.99823	0.99896		248.014	2821.5			1855.32	891	2015.75	822.523		2	1.63972e-07	7.115e-07		3071.43	0.99912	0.98939		6.63031	0.796	8.97833	1.15229	6.20301	0.62527	9.40587	1.83012		2	1.7782e-06	1.5579e-06	-10	9.25286e-08	8.13613e-08
-3.80305	13.4692	14.7355		3969.7	0.99872	0.99891		246.271	3853.53			1851	897	2014.33	832.964		2.2	1.80334e-07	7.987e-07		3070.95	0.9991	0.98937		6.74081	0.80128	9.12797	1.16214	6.30639	0.62654	9.56263	1.83372		2.2	1.9376e-06	1.7099e-06	-9.5	9.31676e-08	8.13992e-08
-3.80275	13.3595	14.5673		3969.22	0.99937	0.9987		244.527	5409.96			1846.68	861	2012.91	795.762		2.4	1.97991e-07	8.8266e-07		3070.46	0.9991	0.98933		6.85132	0.80653	9.27761	1.17199	6.40977	0.62782	9.7194	1.83732		2.4	2.1082e-06	1.8542e-06	-9	9.39615e-08	8.15856e-08
-3.80244	13.4323	14.7468		3968.73	0.99997	0.99864		242.783	7068.99			1842.36	1027	2011.5	815.025		2.6	2.14238e-07	9.7736e-07		3069.98	0.99909	0.98928		6.96183	0.81175	9.42725	1.18184	6.51316	0.62911	9.87616	1.84092		2.6	2.2712e-06	2.0026e-06	-8.5	9.4526e-08	8.17811e-08
-3.80214	14.0167	15.1407		3968.25	1	0.99885		241.039	7170.81			1838.04	982	2010.08	814.88		2.8	2.32187e-07	1.06558e-06		3069.5	0.99909	0.98925		7.07233	0.81694	9.57689	1.1917	6.61654	0.63042	10.0329	1.84452		2.8	2.4302e-06	2.1474e-06	-8	9.52737e-08	8.20622e-08
-3.80183	13.5247	14.9581		3967.77	0.99943	0.99916		239.295	5869.66			1833.71	992	2008.66	800.626		3	2.50271e-07	1.13956e-06		3069.02	0.9991	0.98925		7.18284	0.82209	9.72652	1.20155	6.71993	0.63173	10.1897	1.84811		3	2.5898e-06	2.2941e-06	-7.5	9.60437e-08	8.22159e-08
-3.80153	13.598	15.0249		3967.29	0.99877	0.99935		237.55	4612			1829.38	1009	2007.24	835.747		3.2	2.70023e-07	1.2418e-06		3068.54	0.9991	0.98925		7.29334	0.82722	9.87616	1.2114	6.82331	0.63307	10.3465	1.85171		3.2	2.7426e-06	2.4403e-06	-7	9.67225e-08	8.23803e-08
-3.80122	13.7262	14.3953		3966.81	0.99833	0.99925		235.805	3690.03			1825.05	1000	2005.83	793.288		3.4	2.89257e-07	1.32906e-06		3068.05	0.99907	0.98919		7.40385	0.83231	10.0258	1.22125	6.92669	0.63441	10.5032	1.85531		3.4	2.8959e-06	2.5861e-06	-6.5	9.71788e-08	8.23767e-08
-3.80092	13.6199	14.108		3966.32	0.99824	0.9991		234.059	2987.54			1820.72	994	2004.41	816.06		3.6	3.10603e-07	1.42316e-06		3067.57	0.99905	0.98912		7.51435	0.83738	10.1754	1.2311	7.03008	0.63577	10.66	1.85891		3.6	3.0435e-06	2.7267e-06	-6	9.79749e-08	8.2429e-08
-3.80061	13.9393	13.7095		3965.84	0.99856	0.99919		232.313	2527.32			1816.38	943	2002.99	840.585		3.8	3.31418e-07	1.52002e-06		3067.09	0.99903	0.98905		7.62486	0.84241	10.3251	1.24096	7.13346	0.63714	10.8168	1.86251		3.8	3.1914e-06	2.8621e-06	-5.5	9.81509e-08	8.26264e-08
-3.80031	14.1726	13.7882		3965.36	0.999	0.99936		230.567	2161.76			1812.04	877	2001.57	817.53		4	3.552e-07	1.6132e-06		3066.61	0.99901	0.989		7.73536	0.84742	10.4747	1.25081	7.23684	0.63852	10.9735	1.86207		4	3.3383e-06	3.0075e-06	-5	9.86001e-08	8.28443e-08
-3.8	14.2906	14.2217		3964.88	0.9992	0.99927		228.82	1849.3			1807.7	1010	2000.15	789.198		4.2	3.76787e-07	1.71682e-06		3066.12	0.99898	0.98896		7.84587	0.85239	10.6244	1.26066	7.34023	0.63992	11.1303	1.84541		4.2	3.4834e-06	3.1436e-06	-4.5	9.896e-08	8.27353e-08
-3.7997	14.3988	14.5848		3964.4	0.99908	0.99886		227.073	1690.1			1803.36	993	1998.73	843.657		4.4	3.99666e-07	1.8226e-06		3065.64	0.99897	0.98892		7.95637	0.85733	10.774	1.27051	7.44361	0.64133	11.287	1.82874		4.4	3.6126e-06	3.2827e-06	-4	9.92746e-08	8.28128e-08
-3.79939	14.5448	14.1198		3963.91	0.99872	0.99844		225.326	1608.21			1799.02	1008	1997.31	820.613		4.6	4.19167e-07	1.92326e-06		3065.16	0.999	0.98889		8.06688	0.86224	10.9236	1.28036	7.54699	0.64276	11.4438	1.81208		4.6	3.7633e-06	3.4179e-06	-3.5	9.97908e-08	8.28466e-08
-3.79909	14.9777	13.4193		3963.43	0.99826	0.99843		223.578	1513.48			1794.67	992	1995.89	832.791		4.8	4.46244e-07	2.02936e-06		3064.68	0.99904	0.98886		8.17738	0.86712	11.0733	1.28776	7.65038	0.64419	11.6006	1.79541		4.8	3.8902e-06	3.5517e-06	-3	1.00077e-07	8.30115e-08
-3.79878	15.0782	13.2586		3962.95	0.99774	0.99883		221.83	1405.92			1790.32	998	1994.47	790.394		5	4.74655e-07	2.12486e-06		3064.2	0.99909	0.98882		8.28789	0.87197	11.2229	1.29481	7.75376	0.64564	11.7573	1.77875		5	4.0353e-06	3.6862e-06	-2.5	1.00352e-07	8.29357e-08
-3.79848	15.3611	13.8178		3962.47	0.99723	0.99929		220.082	1404.22			1785.97	1002	1993.05	841.293		5.2	4.97842e-07	2.2349e-06		3063.71	0.99913	0.98879		8.39839	0.87679	11.3726	1.30186	7.85714	0.64711	11.9141	1.76208		5.2	4.1746e-06	3.8184e-06	-2	1.0052e-07	8.31413e-08
-3.79817	15.2587	14.2853		3961.98	0.99697	0.99951		218.333	1313.87			1781.61	1088	1991.63	798.909		5.4	5.23917e-07	2.34978e-06		3063.23	0.99915	0.98874		8.5089	0.88158	11.5222	1.30891	7.96053	0.64858	12.0709	1.74542		5.4	4.3086e-06	3.9501e-06	-1.5	1.00844e-07	8.31011e-08
-3.79787	14.8279	14.7426		3961.5	0.99704	0.99938		216.584	1293.61			1777.26	1302	1990.21	856.826		5.6	5.48321e-07	2.46442e-06		3062.75	0.99911	0.98867		8.6194	0.88634	11.6718	1.31596	8.06391	0.65007	12.2276	1.72875		5.6	4.4411e-06	4.0671e-06	-1	1.00664e-07	8.29583e-08
-3.79756	14.2051	14.8229		3961.02	0.99721	0.9989		214.835	1296.21			1772.9	1147	1988.79	779.273		5.8	5.82249e-07	2.5831e-06		3062.27	0.99904	0.98861		8.72991	0.89107	11.8215	1.32302	8.16729	0.65157	12.3844	1.71209		5.8	4.5756e-06	4.2023e-06	-0.5	1.00973e-07	8.31134e-08
-3.79726	13.5314	14.7777		3960.54	0.99754	0.99814		213.085	1244.52			1768.54	1160	1987.37	761.546		6	6.0779e-07	2.7043e-06		3061.78	0.99897	0.98858		8.84041	0.89576	11.9711	1.33007	8.27068	0.65309	12.5412	1.69542		6	4.7047e-06	4.3257e-06	0	1.00811e-07	8.32507e-08
-3.79695	13.5497	14.9334		3960.06	0.99823	0.99745		211.335	1175.71			1764.17	1076	1985.94	819.439		6.2	6.34023e-07	2.8203e-06		3061.3	0.99891	0.98858		8.95092	0.90043	12.1207	1.33712	8.37406	0.65462	12.6979	1.67875		6.2	4.8352e-06	4.4562e-06	0.5	1.00542e-07	8.29332e-08
-3.79664	13.6303	14.721		3959.57	0.99893	0.99727		209.585	1175.48			1759.81	1151	1984.52	808.743		6.4	6.62177e-07	2.9199e-06		3060.82	0.99889	0.98859		9.06142	0.90507	12.2704	1.34417	8.47744	0.65616	12.8547	1.66209		6.4	4.9646e-06	4.5816e-06	1	1.00713e-07	8.30192e-08
-3.79634	13.5704	14.3825		3959.09	0.99914	0.99772		207.834	1190.96			1755.44	1042	1983.1	815.63		6.6	6.97822e-07	3.05004e-06		3060.34	0.99892	0.98862		9.17193	0.90967	12.42	1.35122	8.58083	0.65772	13.0115	1.64542		6.6	5.0912e-06	4.7046e-06	1.5	1.00606e-07	8.27691e-08
-3.79603	13.1267	14.2224		3958.61	0.99904	0.99843		206.083	1146.47			1751.07	1156	1981.68	801.424		6.8	7.22303e-07	3.14428e-06		3059.86	0.99897	0.98862		9.28243	0.91424	12.5697	1.35827	8.68421	0.65929	13.1682	1.62876		6.8	5.2193e-06	4.8301e-06	2	1.00549e-07	8.2745e-08
-3.79573	13.2911	14.7507		3958.13	0.99906	0.99889		204.332	1037.76			1746.69	1060	1980.26	762.622		7	7.55035e-07	3.3194e-06		3059.37	0.99902	0.9886		9.39294	0.91879	12.7193	1.36532	8.78759	0.66087	13.325	1.61209		7	5.343e-06	4.9575e-06	2.5	1.00628e-07	8.26964e-08
-3.79542	14.0238	14.7758		3957.64	0.99924	0.99889		202.58	1053.25			1742.32	1113	1978.83	831.004		7.2	7.88797e-07	3.42722e-06		3058.89	0.99903	0.98856		9.50344	0.9233	12.8689	1.37237	8.89098	0.66246	13.4817	1.59543		7.2	5.4656e-06	5.0744e-06	3	1.00457e-07	8.27933e-08
-3.79512	14.2238	14.7123		3957.16	0.99946	0.99875		200.828	1043.06			1737.94	1153	1977.41	823.829		7.4	8.21403e-07	3.51044e-06		3058.41	0.99902	0.98854		9.61395	0.92778	13.0186	1.37942	8.99436	0.66407	13.6385	1.57876		7.4	5.5919e-06	5.1962e-06	3.5	1.00101e-07	8.26777e-08
-3.79481	13.6169	14.1973		3956.68	0.99968	0.99878		199.076	1011.47			1733.56	1204	1975.99	770.994		7.6	8.547e-07	3.66126e-06		3057.93	0.99903	0.98854		9.72445	0.93224	13.1682	1.38647	9.09774	0.66569	13.7953	1.5621		7.6	5.7144e-06	5.3187e-06	4	1.00019e-07	8.25758e-08
-3.79451	13.7545	14.0288		3956.2	0.9998	0.99872		197.323	972.762			1729.18	1329	1974.56	842.849		7.8	8.94947e-07	3.79114e-06		3057.45	0.99903	0.98853		9.83496	0.93666	13.3179	1.39352	9.20113	0.66733	13.952	1.54543		7.8	5.8345e-06	5.4463e-06	4.5	9.99416e-08	8.26778e-08
-3.7942	13.8552	13.7031		3955.72	0.99977	0.99835		195.57	982.555			1724.8	1439	1973.14	807.586		8	9.18712e-07	3.87018e-06		3056.96	0.99901	0.98848		9.94546	0.94105	13.4675	1.40057	9.30451	0.66897	14.1088	1.52877		8	5.9572e-06	5.5577e-06	5	9.9357e-08	8.25899e-08
-3.7939	13.5192	13.2667		3955.23	0.99968	0.99796		193.817	945.293			1720.41	1308	1971.71	821.483		8.2	9.62413e-07	4.01628e-06		3056.48	0.99899	0.98843		10.056	0.94541	13.6171	1.40762	9.4079	0.67064	14.2656	1.5121		8.2	6.0785e-06	5.681e-06	5.5	9.91362e-08	8.27149e-08
-3.79359	13.0777	13.5975		3954.75	0.99967	0.99795		192.063	926.577			1716.02	1145	1970.29	831.866		8.4	9.94348e-07	4.1241e-06		3056	0.99899	0.98843		10.1665	0.94974	13.7668	1.41467	9.51128	0.67231	14.4223	1.49543		8.4	6.2003e-06	5.8002e-06	6	9.93944e-08	8.27621e-08
-3.79329	13.3376	14.0562		3954.27	0.99966	0.99824		190.309	909.293			1711.63	1162	1968.86	810.661		8.6	1.0218e-06	4.33628e-06		3055.52	0.99898	0.98847		10.277	0.95404	13.9164	1.42172	9.61466	0.674	14.5791	1.47877		8.6	6.3182e-06	5.9198e-06	6.5	9.89456e-08	8.25385e-08
-3.79298	13.8394	14.4239		3953.79	0.99952	0.99842		188.554	949.014			1707.23	1036	1967.44	826.305		8.8	1.0569e-06	4.52954e-06		3055.03	0.99896	0.98851		10.3875	0.9583	14.0661	1.42877	9.71805	0.6757	14.7359	1.4621		8.8	6.4379e-06	6.0259e-06	7	9.91173e-08	8.24284e-08
-3.79268	13.8111	14.2502		3953.31	0.99927	0.99827		186.799	936.007			1702.84	1144	1966.01	810.371		9	1.0892e-06	4.6716e-06		3054.55	0.99893	0.98855		10.498	0.96254	14.2157	1.43582	9.82143	0.67741	14.8926	1.44544		9	6.5568e-06	6.1323e-06	7.5	9.84772e-08	8.24199e-08
-3.79237	14.2426	13.7121		3952.82	0.99911	0.99805		185.044	914.459			1698.44	1027	1964.59	768.136		9.2	1.1302e-06	4.7144e-06		3054.07	0.99893	0.9886		10.6085	0.96675	14.3653	1.44287	9.92481	0.67914	15.0494	1.42877		9.2	6.6765e-06	6.245e-06	8	9.87012e-08	8.24564e-08
-3.79207	14.1013	13.9028		3952.34	0.99917	0.99804		183.289	929.945			1694.04	1052	1963.16	759.231		9.4	1.169e-06	4.82808e-06		3053.59	0.99893	0.98866		10.719	0.97093	14.515	1.44992	10.0282	0.68088	15.2062	1.41211		9.4	6.7949e-06	6.36e-06	8.5	9.79974e-08	8.27275e-08
-3.79176	14.2559	13.8558		3951.86	0.99927	0.99807		181.533	894.168			1689.63	1074	1961.74	822.207		9.6	1.2153e-06	4.96434e-06		3053.11	0.9989	0.98869		10.8295	0.97507	14.6646	1.45697	10.1316	0.68263	15.3629	1.39544		9.6	6.9122e-06	6.4839e-06	9	9.74926e-08	8.2417e-08
-3.79146	14.0715	13.5111		3951.38	0.99909	0.99787		179.777	889.723			1685.23	1056	1960.31	788.756		9.8	1.2413e-06	5.25616e-06		3052.62	0.99886	0.98868		10.94	0.97919	14.8142	1.46402	10.235	0.6844	15.5197	1.37878		9.8	7.0342e-06	6.5998e-06	9.5	9.7467e-08	8.25876e-08
-3.79115	13.809	13.5481		3950.89	0.9986	0.99766		178.02	866.777			1680.82	1085	1958.88	828.922		10	1.2774e-06	5.49406e-06		3052.14	0.9988	0.98865		11.0505	0.98594	14.9639	1.47107	10.3383	0.68618	15.6764	1.36211		10	7.1552e-06	6.7118e-06	10	9.69393e-08	8.25933e-08
-3.79085	13.8424	13.9214		3950.41	0.99812	0.99777		176.263	885.106			1676.41	1062	1957.46	809.5		10	1.2643e-06	5.65356e-06		3051.66	0.99872	0.98863		11.161	0.99289	15.1135	1.47812	10.4417	0.68797	15.8332	1.34545		10	7.1534e-06	6.6957e-06	10.5	9.6681e-08	8.24633e-08
-3.79054	14.0424	13.4815		3949.93	0.99781	0.99814		174.506	879.243			1672	1025	1956.03	769.062		9.8	1.2093e-06	5.4292e-06		3051.18	0.99863	0.98861		11.2715	0.99985	15.2632	1.48517	10.5451	0.68977	15.99	1.32878		9.8	7.0325e-06	6.5424e-06	11	9.66029e-08	8.25862e-08
-3.79024	14.7632	13.39		3949.45	0.99753	0.99845		172.749	873.381			1667.58	1047	1954.6	810.961		9.6	1.1584e-06	5.13526e-06		3050.69	0.99858	0.98861		11.382	1.0068	15.4128	1.49222	10.6485	0.69159	16.1467	1.31211		9.6	6.9131e-06	6.4101e-06	11.5	9.64757e-08	8.2932e-08
-3.78993	15.3828	13.729		3948.97	0.9971	0.99845		170.991	864.678			1663.16	1032	1953.18	809.064		9.4	1.1108e-06	5.0814e-06		3050.21	0.99858	0.98862		11.4925	1.01375	15.5624	1.49927	10.7519	0.69342	16.3035	1.29545		9.4	6.8018e-06	6.2713e-06	12	9.63204e-08	8.28217e-08
-3.78963	15.3845	13.7582		3948.48	0.99664	0.99822		169.233	902.9			1658.74	1189	1951.75	751.139		9.2	1.0695e-06	4.83044e-06		3049.73	0.99864	0.98864		11.603	1.02069	15.7121	1.50632	10.8553	0.69527	16.4603	1.27878		9.2	6.6857e-06	6.1506e-06	12.5	9.57187e-08	8.29157e-08
-3.78932	15.2913	13.6535		3948	0.99643	0.998		167.474	861.497			1654.32	1179	1950.32	775.513		9	1.0198e-06	4.77538e-06		3049.25	0.9987	0.98866		11.7135	1.02764	15.8617	1.51337	10.9586	0.6973	16.617	1.26212		9	6.5796e-06	6.0304e-06	13	9.5216e-08	8.29496e-08
-3.78902	15.0895	14.4496		3947.52	0.99677	0.99792		165.715	872.699			1649.9	1187	1948.89	817.381		8.8	9.85574e-07	4.64796e-06		3048.77	0.99874	0.98864		11.8241	1.03458	16.0114	1.52042	11.062	0.70097	16.7738	1.24545		8.8	6.473e-06	5.9098e-06	13.5	9.51693e-08	8.27474e-08
-3.78871	14.8348	14.9668		3947.04	0.9976	0.99794		163.956	865.423			1645.47	1223	1947.46	783.985		8.6	9.48319e-07	4.41214e-06		3048.28	0.99874	0.98859		11.9346	1.04152	16.161	1.52747	11.1654	0.70463	16.9306	1.22879		8.6	6.3621e-06	5.7944e-06	14	9.47248e-08	8.28568e-08
-3.78841	14.9748	14.6553		3946.56	0.99852	0.99802		162.196	835.418			1641.04	1278	1946.03	764.598		8.4	9.18163e-07	4.31468e-06		3047.8	0.99872	0.98853		12.0451	1.04845	16.3106	1.53452	11.2688	0.70828	17.0873	1.21212		8.4	6.2567e-06	5.6827e-06	14.5	9.41751e-08	8.31016e-08
-3.7881	15.0222	14.817		3946.07	0.99912	0.99808		160.436	812.527			1636.61	1423	1944.6	762.711		8.2	8.79833e-07	4.16722e-06		3047.32	0.99871	0.98847		12.1556	1.05539	16.4603	1.54157	11.3722	0.71192	17.2441	1.19546		8.2	6.1527e-06	5.5631e-06	15	9.39195e-08	8.28514e-08
-3.7878	14.7316	14.471		3945.59	0.99928	0.9981		158.676	820.889			1632.17	1390	1943.18	792.308		8	8.53907e-07	4.0226e-06		3046.84	0.99872	0.98842		12.2661	1.06232	16.6099	1.54862	11.4756	0.71554	17.4009	1.17879		8	6.046e-06	5.4488e-06	15.5	9.31863e-08	8.29398e-08
-3.78749	14.4171	14.1137		3945.11	0.9991	0.99806		156.915	851.968			1627.74	1547	1941.75	781.674		7.8	8.23614e-07	3.9057e-06		3046.36	0.99874	0.98838		12.3766	1.06925	16.7595	1.55567	11.5789	0.71916	17.5576	1.16213		7.8	5.9433e-06	5.3311e-06	16	9.36168e-08	8.29851e-08
-3.78719	13.5235	14.1016		3944.63	0.99878	0.9979		155.154	874.516			1623.3	1647	1940.32	790.275		7.6	7.99519e-07	3.74818e-06		3045.87	0.99874	0.98833		12.4871	1.07617	16.9092	1.56272	11.6823	0.72277	17.7144	1.14546		7.6	5.8385e-06	5.2161e-06	16.5	9.28593e-08	8.29081e-08
-3.78688	12.9515	14.1765		3944.14	0.99851	0.99764		153.393	885.7			1618.86	1954	1938.89	728.951		7.4	7.77911e-07	3.60514e-06		3045.39	0.99874	0.98829		12.5976	1.0831	17.0588	1.56977	11.7857	0.72637	17.8712	1.12879		7.4	5.7359e-06	5.1006e-06	17	9.24795e-08	8.28623e-08
-3.78658	13.3958	13.861		3943.66	0.99834	0.99745		151.631	940.872			1614.41	2079	1937.45	748.045		7.2	7.55911e-07	3.46668e-06		3044.91	0.99875	0.98828		12.7081	1.09002	17.2085	1.57682	11.8891	0.72995	18.0279	1.11213		7.2	5.6333e-06	4.9871e-06	17.5	9.27667e-08	8.27391e-08
-3.78627	14.2147	14.4709		3943.18	0.99822	0.99737		149.869	864.071			1609.97	2316	1936.02	781.113		7	7.42976e-07	3.29804e-06		3044.43	0.99876	0.98831		12.8186	1.09694	17.3581	1.58387	11.9925	0.73353	18.1847	1.09546		7	5.5267e-06	4.8681e-06	18	9.20119e-08	8.26991e-08
-3.78597	14.3773	14.868		3942.7	0.99816	0.99723						1605.52	2968	1934.59	779.225		6.8	7.22361e-07	3.21294e-06		3043.94	0.99877	0.98835		12.9291	1.10386	17.5077	1.59092	12.0959	0.73709	18.3414	1.09246		6.8	5.4233e-06	4.7499e-06	18.5	9.14225e-08	8.27504e-08
-3.78566	14.1835	15.1467		3942.22	0.99812	0.99697						1601.07	3600	1933.16	784.326		6.6	7.0256e-07	3.0949e-06		3043.46	0.99877	0.98839		13.0396	1.11077	17.6574	1.59797	12.1992	0.74065	18.4982	1.09634		6.6	5.3161e-06	4.6301e-06	19	9.0969e-08	8.28365e-08
-3.78536	14.2202	15.2351		3941.73	0.99804	0.99674						1596.61	4820	1931.73	822.609		6.4	6.86623e-07	2.92812e-06		3042.98	0.99877	0.98844		13.1501	1.11768	17.807	1.60502	12.3026	0.7442	18.655	1.10022		6.4	5.2096e-06	4.5158e-06	19.5	9.10592e-08	8.28111e-08
-3.78505	14.0851	14.4971		3941.25	0.99799	0.99665						1592.16	6894	1930.3	804.999		6.2	6.63427e-07	2.78876e-06		3042.5	0.99878	0.98852		13.2606	1.12459	17.9567	1.61207	12.406	0.74773	18.8117	1.1041		6.2	5.0972e-06	4.4012e-06	20	9.04785e-08	8.25987e-08
-3.78475	14.0353	13.7493		3940.77	0.99821	0.99672						1587.7	10799	1928.87	787.396		6	6.48679e-07	2.6599e-06		3042.02	0.99879	0.98861		13.3711	1.1315	18.1063	1.61912	12.5094	0.75125	18.9685	1.10799		6	4.9871e-06	4.2806e-06	20.5	8.97435e-08	8.26024e-08
-3.78444	13.9297	13.8575		3940.29	0.99868	0.99696						1583.24	13194	1927.44	780.272		5.8	6.26046e-07	2.54946e-06		3041.53	0.99879	0.98868		13.4816	1.1384	18.2559	1.62411	12.6128	0.75477	19.1253	1.11187		5.8	4.8704e-06	4.1682e-06	21	8.92404e-08	8.25065e-08
-3.78414	13.639	14.0725		3939.8	0.99916	0.99728						1578.78	9406	1926	767.915		5.6	6.0598e-07	2.46254e-06		3041.05	0.9988	0.98875		13.5921	1.1453	18.4056	1.61471	12.7162	0.75827	19.282	1.11575		5.6	4.75e-06	4.0438e-06	21.5	8.89067e-08	8.23202e-08
-3.78383	13.481	14.1316		3939.32	0.99946	0.99763						1574.31	5002	1924.57	739.858		5.4	5.83567e-07	2.30514e-06		3040.57	0.9988	0.98881		13.7026	1.1522	18.5552	1.60531	12.8195	0.76177	19.4388	1.11963		5.4	4.6268e-06	3.9292e-06	22	8.81625e-08	8.21601e-08
-3.78353	13.7444	14.0593		3938.84	0.99957	0.99797						1569.84	3416	1923.14	757.171		5.2	5.63992e-07	2.19774e-06		3040.09	0.9988	0.98885		13.8131	1.1591	18.7049	1.59591	12.9229	0.76525	19.5956	1.12352		5.2	4.4987e-06	3.8089e-06	22.5	8.80219e-08	8.22257e-08
-3.78322	13.1978	14.066		3938.36	0.99954	0.99824						1565.37	3079	1921.7	804.132		5	5.43884e-07	2.0928e-06		3039.6	0.99881	0.98887		13.9237	1.16599	18.8545	1.58651	13.0263	0.76872	19.7523	1.1274		5	4.3649e-06	3.6832e-06	23	8.78543e-08	8.22516e-08
-3.78292	13.1155	14.1305		3937.88	0.99944	0.9983						1560.9	3198	1920.27	770.852		4.8	5.22185e-07	1.98084e-06		3039.12	0.99881	0.98884		14.0342	1.17289	19.0041	1.57711	13.1297	0.77218	19.9091	1.13128		4.8	4.227e-06	3.5565e-06	23.5	8.70406e-08	8.21645e-08
-3.78261	14.0102	13.4704		3937.39	0.99938	0.99819						1556.43	2678	1918.84	789.894		4.6	5.01427e-07	1.87998e-06		3038.64	0.9988	0.98879		14.1447	1.17977	19.1538	1.56771	13.2331	0.77564	20.0659	1.13516		4.6	4.0877e-06	3.424e-06	24	8.61772e-08	8.20883e-08
-3.78231	14.322	13.4001		3936.91	0.99936	0.99807						1551.95	1970	1917.4	796.725		4.4	4.82855e-07	1.77546e-06		3038.16	0.99878	0.98871		14.2552	1.18666	19.3034	1.55831	13.3365	0.77908	20.2226	1.13905		4.4	3.9362e-06	3.2898e-06	24.5	8.6236e-08	8.23212e-08
-3.782	14.3036	13.407		3936.43	0.99933	0.99801						1547.47	1603	1915.97	773.922		4.2	4.58679e-07	1.6693e-06		3037.68	0.99874	0.98864		14.3657	1.19355	19.453	1.54891	13.4399	0.78251	20.3794	1.14293		4.2	3.784e-06	3.1567e-06	25	8.58408e-08	8.19033e-08
-3.7817	13.6619	13.4441		3935.95	0.99928	0.99801						1542.99	1527	1914.53	796.439		4	4.36795e-07	1.57998e-06		3037.19	0.9987	0.98857		14.4762	1.20043	19.6027	1.53951	13.5432	0.78593	20.5361	1.14681		4	3.629e-06	3.0131e-06	25.5	8.51591e-08	8.19178e-08
-3.78139	13.4673	13.7264		3935.47	0.99931	0.99808						1538.5	1392	1913.1	750.993		3.8	4.19191e-07	1.46382e-06		3036.71	0.99867	0.9885		14.5867	1.20731	19.7523	1.53011	13.6466	0.78934	20.6929	1.15069		3.8	3.4707e-06	2.8739e-06	26	8.51502e-08	8.204e-08
-3.78109	13.6178	13.7432		3934.98	0.99944	0.99819						1534.02	1227	1911.66	775.248		3.6	3.953e-07	1.3694e-06		3036.23	0.99867	0.98844		14.6972	1.21418	19.902	1.52071	13.75	0.79274	20.8497	1.15457		3.6	3.3067e-06	2.7313e-06	26.5	8.5191e-08	8.15773e-08
-3.78078	13.3632	13.9442		3934.5	0.99956	0.9982						1529.53	1172	1910.23	768.141		3.4	3.75755e-07	1.2673e-06		3035.75	0.99868	0.98838		14.8077	1.22106	20.0516	1.51131	13.8534	0.79613	21.0064	1.15846		3.4	3.1404e-06	2.5865e-06	27	8.45066e-08	8.173e-08
-3.78047	13.1586	13.8645		3934.02	0.9995	0.998						1525.03	1112	1908.79	740.139		3.2	3.54312e-07	1.17602e-06		3035.27	0.9987	0.98833		14.9182	1.22793	20.2012	1.50191	13.9568	0.79951	21.1632	1.16234		3.2	2.9704e-06	2.4426e-06	27.5	8.40713e-08	8.16035e-08
-3.78017	13.0408	14.5277		3933.54	0.99925	0.99758						1520.54	1168	1907.36	769.606		3	3.33177e-07	1.07902e-06		3034.78	0.99872	0.98827		15.0287	1.2348	20.3509	1.49251	14.0602	0.80288	21.32	1.16622		3	2.7979e-06	2.3009e-06	28	8.36752e-08	8.13246e-08
-3.77986	12.9207	15.3928		3933.05	0.99895	0.99707						1516.04	1124	1905.92	759.023		2.8	3.10642e-07	9.902e-07		3034.3	0.99872	0.98822		15.1392	1.24167	20.5005	1.48311	14.1635	0.80624	21.4767	1.1701		2.8	2.6236e-06	2.1568e-06	28.5	8.30888e-08	8.14099e-08
-3.77956	13.2897	15.5862		3932.57	0.9987	0.9966						1511.54	1116	1904.48	809.363		2.6	2.87081e-07	8.9816e-07		3033.82	0.99871	0.98817		15.2497	1.24853	20.6502	1.47371	14.2669	0.80958	21.6335	1.17399		2.6	2.4477e-06	2.0079e-06	29	8.28649e-08	8.13551e-08
-3.77925	13.0187	15.1313		3932.09	0.99848	0.99626						1507.04	1018	1903.05	758.75		2.4	2.63383e-07	8.2032e-07		3033.34	0.9987	0.98815		15.3602	1.25539	20.7998	1.46431	14.3703	0.81292	21.7903	1.17787		2.4	2.2697e-06	1.8668e-06	29.5	8.28395e-08	8.10831e-08
-3.77895	13.2085	14.8034		3931.61	0.99825	0.99616						1502.54	1104	1901.61	718.595		2.2	2.44151e-07	7.241e-07		3032.85	0.99867	0.98814		15.4707	1.26225	20.9494	1.45491	14.4737	0.81625	21.947	1.18175		2.2	2.0898e-06	1.7232e-06	30	8.22714e-08	8.09677e-08
-3.77864	14.1511	14.8701		3931.13	0.99802	0.99637						1498.03	1139	1900.17	775.873		2	2.25192e-07	6.5364e-07		3032.37	0.99862	0.98811		15.5812	1.26911	21.0991	1.44551	14.5771	0.81957	22.1038	1.18563		2	1.9067e-06	1.5781e-06	30.5	8.19824e-08	8.09489e-08
-3.77834	14.2311	14.8942		3930.64	0.99789	0.99683						1493.52	1076	1898.74	815.738		1.8	2.01657e-07	5.5758e-07		3031.89	0.99856	0.98807		15.6917	1.27596	21.2487	1.43611	14.6805	0.82287	22.2606	1.18952		1.8	1.7229e-06	1.4316e-06	31	8.12753e-08	8.10742e-08
-3.77803	14.1553	14.8954		3930.16	0.99797	0.99732						1489.01	1108	1897.3	763.421		1.6	1.78111e-07	4.914e-07		3031.41	0.99851	0.98805		15.8022	1.28282	21.3984	1.42671	14.7838	0.82617	22.4173	1.1934		1.6	1.5379e-06	1.2864e-06	31.5	8.06965e-08	8.09676e-08
-3.77773	14.0875	14.5088		3929.68	0.99826	0.99764						1484.5	1004	1895.86	801.535		1.4	1.57224e-07	4.0452e-07		3030.93	0.99848	0.98807		15.9127	1.28967	21.548	1.41731	14.8872	0.82946	22.5741	1.19728		1.4	1.3504e-06	1.1402e-06	32	8.03565e-08	8.08273e-08
-3.77742	13.6067	14.7924		3929.2	0.99865	0.9977						1479.98	941	1894.42	745.763		1.2	1.36394e-07	3.4224e-07		3030.44	0.99844	0.9881		16.0232	1.29651	21.6976	1.40791	14.9906	0.83273	22.7309	1.20116		1.2	1.1618e-06	9.88805e-07	32.5	7.98959e-08	8.10812e-08
-3.77712	14.0127	14.3429		3928.71	0.99899	0.99758						1475.46	1117	1892.99	763.01		1	1.13577e-07	2.7358e-07		3029.96	0.9984	0.98811		16.1338	1.30336	21.8473	1.39851	15.094	0.836	22.8876	1.20504		1	9.70487e-07	8.32813e-07	33	7.9905e-08	8.24529e-08
-3.77681	14.2377	13.6931		3928.23	0.99916	0.99742						1470.94	1071	1891.55	757.659		0.8	9.16378e-08	2.0706e-07		3029.48	0.99833	0.98809		16.2443	1.3102	21.9969	1.38911	15.1974	0.83925	23.0444	1.20893		0.8	7.78627e-07	6.73431e-07	33.5	7.96335e-08	8.19037e-08
-3.77651	14.4366	14.0039		3927.75	0.99914	0.99735						1466.42	1089	1890.11	757.523		0.6	6.93504e-08	1.45901e-07		3029	0.99829	0.98807		16.3548	1.31704	22.1465	1.37971	15.3008	0.8425	23.2011	1.21281		0.6	5.86899e-07	5.11322e-07	34	7.90078e-08	8.17979e-08
-3.7762	14.3383	14.6533		3927.27	0.99905	0.99743						1461.89	1038	1888.67	750.438		0.4	4.62272e-08	9.03271e-08		3028.51	0.99826	0.98807		16.4653	1.32388	22.2962	1.37031	15.4041	0.84573	23.3579	1.21669		0.4	3.9182e-07	3.43939e-07	34.5	7.86058e-08	8.16392e-08
-3.7759	13.9281	14.6609		3926.79	0.99901	0.99761						1457.36	1096	1887.23	757.25		0.2	2.28591e-08	4.16644e-08		3028.03	0.99824	0.98809		16.5758	1.33071	22.4458	1.36091	15.5075	0.84896	23.5147	1.22057		0.2	1.94658e-07	1.74366e-07	35	7.8125e-08	8.15083e-08
-3.77559	13.6358	13.7946		3926.3	0.99902	0.99783						1452.83	1179	1885.79	760.587		0	1.72333e-11	3.50114e-11		3027.55	0.99822	0.98811		16.6863	1.33755	22.5955	1.35151	15.6109	0.85217	23.6714	1.22446		0	3.94043e-11	1.72044e-11	35.5	7.7732e-08	8.15005e-08
-3.77529	13.936	13.6687		3925.82	0.99893	0.99801						1448.3	1132	1884.35	760.45		-0.2	2.21426e-08	4.28988e-08		3027.07	0.99821	0.98812		16.7968	1.34438	22.7451	1.34211	15.7143	0.85537	23.8282	1.22834		-0.2	1.95897e-07	1.75162e-07	36	7.73352e-08	8.14548e-08
-3.77498	14.8645	14.1875		3925.34	0.99864	0.99808						1443.76	1062	1882.91	775.936		-0.4	4.53002e-08	9.32174e-08		3026.59	0.99822	0.98814		16.9073	1.3512	22.8947	1.33271	15.8177	0.85856	23.985	1.23222		-0.4	3.93866e-07	3.54561e-07	36.5	7.71122e-08	8.10611e-08
-3.77468	14.9612	14.5096		3924.86	0.99823	0.99792						1439.23	1090	1881.47	730.672		-0.6	7.07059e-08	1.49972e-07		3026.1	0.99821	0.98814		17.0178	1.35803	23.0444	1.32331	15.9211	0.86175	24.1417	1.2361		-0.6	5.9482e-07	5.37975e-07	37	7.64938e-08	8.09242e-08
-3.77437	14.3291	14.255		3924.38	0.99786	0.99756						1434.69	1157	1880.03	763.51		-0.8	9.89365e-08	2.1142e-07		3025.62	0.99819	0.98814		17.1283	1.36485	23.194	1.31391	16.0244	0.86492	24.2985	1.23999		-0.8	7.98145e-07	7.22088e-07	37.5	7.65504e-08	8.1099e-08
-3.77407	13.768	13.976		3923.89	0.99763	0.99713						1430.14	1112	1878.59	815.421		-1	1.2873e-07	2.7754e-07		3025.14	0.99818	0.98813		17.2388	1.37167	23.3437	1.30451	16.1278	0.86808	24.4553	1.24387		-1	1.0051e-06	9.08574e-07	38	7.60982e-08	8.24455e-08
-3.77376	14.035	14.1548		3923.41	0.99757	0.99684						1425.6	1058	1877.15	761.501		-1.2	1.60348e-07	3.4738e-07		3024.66	0.99819	0.98813		17.3493	1.37849	23.4933	1.29511	16.2312	0.87123	24.612	1.24775		-1.2	1.2154e-06	1.0937e-06	38.5	7.58975e-08	8.22437e-08
-3.77346	14.1861	14.3123		3922.93	0.99769	0.99678						1421.05	1194	1875.7	766.567		-1.4	1.9434e-07	4.214e-07		3024.18	0.99821	0.98813		17.4598	1.3853	23.6429	1.28571	16.3346	0.87437	24.7688	1.25163		-1.4	1.4283e-06	1.27e-06	39	7.54298e-08	8.18349e-08
-3.77315	13.9162	14.5079		3922.45	0.99795	0.99688						1416.5	1045	1874.26	809.779		-1.6	2.3192e-07	4.9766e-07		3023.69	0.99823	0.98813		17.5703	1.39212	23.7926	1.27631	16.438	0.8775	24.9256	1.25551		-1.6	1.6495e-06	1.4444e-06	39.5	7.5008e-08	8.16179e-08
-3.77285	13.8056	14.2156		3921.96	0.99819	0.99703						1411.94	1112	1872.82	790.563		-1.8	2.68186e-07	5.7898e-07		3023.21	0.99823	0.98813		17.6808	1.39893	23.9422	1.26691	16.5414	0.88062	25.0823	1.2594		-1.8	1.864e-06	1.614e-06	40	7.47313e-08	8.15947e-08
-3.77254	14.1989	14.2019		3921.48	0.99826	0.99717						1407.39	1087	1871.38	762.686		-2	3.07614e-07	6.964e-07		3022.73	0.99822	0.98811		17.7913	1.40573	24.0919	1.25751	16.6447	0.88373	25.2391	1.26328		-2	2.0827e-06	1.7782e-06	--	--	8.21288e-08
-3.77224	14.2396	14.1524		3921	0.99815	0.99729						1402.83	1139	1869.94	762.549		-2.2	3.50878e-07	7.8496e-07		3022.25	0.99818	0.98807		17.9018	1.41254	24.2415	1.24811	16.7481	0.88683	25.3958	1.26716		-2.2	2.2993e-06	1.9382e-06	--	--	8.34076e-08
-3.77193	14.5466	14.1907		3920.52	0.99797	0.99738						1398.27	1198	1868.49	790.136		-2.4	3.95347e-07	8.3904e-07		3021.76	0.99813	0.98801		18.0123	1.41934	24.3911	1.23871	16.8515	0.88992	25.5526	1.27195		-2.4	2.5218e-06	2.09e-06	--	--	8.41061e-08
-3.77163	14.4752	14.1819		3920.04	0.99781	0.99744						1393.71	1148	1867.05	767.472		-2.6	4.39234e-07	9.6968e-07		3021.28	0.99807	0.98796		18.1228	1.42614	24.5408	1.22931	16.9549	0.893	25.7094	1.28274		-2.6	2.7439e-06	2.2365e-06	--	--	8.48016e-08
-3.77132	14.0358	13.9689		3919.55	0.99769	0.99743						1389.14	1192	1865.61	729.227		-2.8	4.87214e-07	1.05694e-06		3020.8	0.99804	0.98793		18.2334	1.43294	24.6904	1.21991	17.0583	0.89607	25.8661	1.29354		-2.8	2.9688e-06	2.3838e-06	--	--	8.50738e-08
-3.77102	13.2899	13.8526		3919.07	0.99755	0.99732						1384.57	1106	1864.16	801.832		-3	5.33051e-07	1.15774e-06		3020.32	0.99804	0.98793		18.3439	1.43295	24.84	1.21051	17.1617	0.89913	26.0229	1.30433		-3	3.1909e-06	2.5224e-06	--	--	8.50384e-08
-3.77071	13.3678	14.0401		3918.59	0.99738	0.99711						1380	1070	1862.72	782.641		-3.2	5.76356e-07	1.2593e-06		3019.84	0.99804	0.98796		18.4544	1.43205	24.9897	1.20111	17.265	0.90218	26.1797	1.31513		-3.2	3.4064e-06	2.6583e-06	--	--	8.49066e-08
-3.77041	13.8122	14.6533		3918.11	0.99721	0.99681						1375.43	1127	1861.28	758.263		-3.4	6.27825e-07	1.35436e-06		3019.35	0.99804	0.98798		18.5649	1.43117	25.1393	1.19171	17.3684	0.90521	26.3364	1.32592		-3.4	3.6332e-06	2.7984e-06	--	--	8.47815e-08
-3.7701	13.6622	14.8133		3917.62	0.99708	0.99651						1370.86	1078	1859.83	752.934		-3.6	6.80397e-07	1.45666e-06		3018.87	0.99805	0.988		18.6754	1.43031	25.289	1.18231	17.4718	0.90824	26.4932	1.33671		-3.6	3.8592e-06	2.9365e-06	--	--	8.43023e-08
-3.7698	13.2294	15.142		3917.14	0.99702	0.99631						1366.28	1197	1858.39	749.337		-3.8	7.34448e-07	1.57296e-06		3018.39	0.99808	0.98802		18.7859	1.42948	25.4386	1.17291	17.5752	0.91126	26.65	1.34751		-3.8	4.0713e-06	3.0606e-06	--	--	8.37781e-08
-3.76949	13.3708	14.6628		3916.66	0.99705	0.99627						1361.7	1191	1856.94	794.189		-4	7.9583e-07	1.67352e-06		3017.91	0.99813	0.98804		18.8964	1.42866	25.5882	1.16673	17.6786	0.91426	26.8067	1.3583		-4	4.2985e-06	3.193e-06	--	--	8.30292e-08
-3.76919	13.3566	13.7099		3916.18	0.99722	0.99633						1357.11	1289	1855.5	752.527		-4.2	8.5507e-07	1.7878e-06		3017.43	0.99818	0.98808		19.0069	1.42787	25.7379	1.16591	17.782	0.91726	26.9635	1.3691		-4.2	4.5145e-06	3.3157e-06	--	--	8.17346e-08
-3.76888	12.8774	13.7826		3915.7	0.99754	0.99642						1352.53	1191	1854.05	766.228		-4.4	9.18204e-07	1.89068e-06		3016.94	0.99822	0.9881		19.1174	1.42709	25.8875	1.1651	17.8853	0.92024	27.1203	1.37989		-4.4	4.7315e-06	3.4404e-06	--	--	8.03281e-08
-3.76858	12.7411	13.8396		3915.21	0.99797	0.99656						1347.94	1256	1852.61	696.917		-4.6	9.75191e-07	1.99272e-06		3016.46	0.99826	0.98812		19.2279	1.42634	26.0372	1.16429	17.9887	0.92322	27.277	1.39069		-4.6	4.9438e-06	3.566e-06	--	--	7.88096e-08
-3.76827	13.3014	13.0834		3914.73	0.99843	0.99675						1343.35	1258	1851.16	731.372		-4.8	1.0423e-06	2.12552e-06		3015.98	0.99829	0.98814		19.3384	1.42561	26.1868	1.16347	18.0921	0.92618	27.4338	1.40148		-4.8	5.1383e-06	3.6818e-06	--	--	7.7e-08
-3.76797	13.338	13.0711		3914.25	0.99885	0.99699						1338.76	1186	1849.71	762.357		-5	1.1083e-06	2.23898e-06		3015.5	0.99833	0.98816		19.4489	1.4249	26.3364	1.16266	18.1955	0.92914	27.5906	1.41228		-5	5.3448e-06	3.8026e-06	--	--	7.50029e-08
-3.76766	13.4332	13.5812		3913.77	0.99916	0.99722						1334.16	1192	1848.27	769.133		-5.2	1.1704e-06	2.38504e-06		3015.01	0.99836	0.98818		19.5594	1.42421	26.4861	1.16185	18.2989	0.9304	27.7473	1.42307		-5.2	5.5538e-06	3.9188e-06	--	--	7.28359e-08
-3.76736	13.8515	13.4189		3913.29	0.99926	0.99742						1329.56	1284	1846.82	763.81		-5.4	1.2519e-06	2.5044e-06		3014.53	0.99838	0.9882		19.6699	1.42354	26.6357	1.16103	18.4023	0.92992	27.9041	1.43387		-5.4	5.7713e-06	4.0307e-06	--	--	7.04759e-08
-3.76705	13.8508	13.5717		3912.8	0.99915	0.99754						1324.96	1169	1845.37	748.123		-5.6	1.3233e-06	2.65538e-06		3014.05	0.99839	0.98821		19.7804	1.42289	26.7854	1.16022	18.5056	0.92944	28.0608	1.44466		-5.6	5.9502e-06	4.1434e-06	--	--	6.77346e-08
-3.76675	14.0072	13.6924		3912.32	0.99888	0.9976						1320.36	1103	1843.93	801.539		-5.8	1.3908e-06	2.81514e-06		3013.57	0.9984	0.98822		19.8909	1.42227	26.935	1.15941	18.609	0.92897	28.2176	1.45546		-5.8	6.1686e-06	4.2574e-06	--	--	6.48408e-08
-3.76644	14.0086	13.5293		3911.84	0.99855	0.99764						1315.76	1114	1842.48	697.766		-6	1.4689e-06	2.9225e-06		3013.09	0.9984	0.98825		20.0014	1.42166	27.0846	1.15859	18.7124	0.9285	28.3744	1.46625		-6	6.3692e-06	4.3672e-06	--	--	6.16387e-08
-3.76614	13.8079	13.6362		3911.36	0.99829	0.9977						1311.15	1047	1841.03	780.528		-6.2	1.5328e-06	3.07908e-06		3012.6	0.99838	0.98826		20.1119	1.42108	27.2343	1.15778	18.8158	0.92804	28.5311	1.47705		-6.2	6.5711e-06	4.4806e-06	--	--	5.83149e-08
-3.76583	13.2171	14.0259		3910.87	0.9982	0.99775						1306.54	1003	1839.58	761.395		-6.4	1.618e-06	3.20748e-06		3012.12	0.99834	0.98825		20.2224	1.42051	27.3839	1.15696	18.9192	0.92758	28.6879	1.48784		-6.4	6.7628e-06	4.5889e-06	--	--	5.51192e-08
-3.76553	12.739	14.5382		3910.39	0.99828	0.99778						1301.92	1016	1838.13	745.722		-6.6	1.6994e-06	3.2734e-06		3011.64	0.99827	0.9882		20.3329	1.41997	27.5335	1.15615	19.0226	0.92712	28.8447	1.49863		-6.6	6.9618e-06	4.687e-06	--	--	5.19861e-08
-3.76522	13.0464	14.7326		3909.91	0.99841	0.99781						1297.31	1128	1836.69	742.136		-6.8	1.7797e-06	3.31798e-06		3011.16	0.99819	0.98811		20.4435	1.41945	27.6832	1.15534	19.1259	0.92667	29.0014	1.50943		-6.8	7.1198e-06	4.7939e-06	--		4.86594e-08
-3.76492	13.3412	14.9174		3909.43	0.99852	0.99783						1292.69	1116	1835.24	759.258		-7	1.8502e-06	3.43896e-06		3010.67	0.99812	0.98802		20.554	1.41895	27.8328	1.15452	19.2293	0.92623	29.1582	1.52022		-7	7.3129e-06	4.9021e-06	--		4.55454e-08
-3.76461	13.6789	15.217		3908.95	0.99858	0.99782						1288.07	1028	1833.79	752.22		-7.2	1.9337e-06	3.63832e-06		3010.19	0.99809	0.98796		20.6645	1.41847	27.9825	1.15371	19.3327	0.92578	29.315	1.53102		-7.2	7.4949e-06	5.0193e-06			4.25764e-08
-3.7643	13.8733	14.8165		3908.46	0.99862	0.99779						1283.45	1007	1832.34	748.634		-7.4	2.0264e-06	3.84504e-06		3009.71	0.99811	0.98794		20.775	1.41802	28.1321	1.1529	19.4361	0.92535	29.4717	1.54181		-7.4	7.681e-06	5.1187e-06			4.00631e-08
-3.764	14.2632	14.1249		3907.98	0.99867	0.99777						1278.82	1062	1830.89	736.427		-7.6	2.1072e-06	3.93308e-06		3009.23	0.99814	0.98796		20.8855	1.41758	28.2817	1.15208	19.5395	0.92491	29.6285	1.55261		-7.6	7.853e-06	5.2225e-06			3.85098e-08
-3.76369	15.1885	14.2909		3907.5	0.99875	0.99781						1274.19	1017	1829.44	751.813		-7.8	2.2059e-06	4.04518e-06		3008.75	0.99815	0.98798		20.996	1.41717	28.4314	1.15127	19.6429	0.92449	29.7853	1.5634		-7.8	8.0704e-06	5.3234e-06			3.59573e-08
-3.76339	15.7692	14.3149		3907.02	0.99881	0.99797						1269.56	960	1827.99	748.229		-8	2.2971e-06	3.1173e-06		3008.26	0.99815	0.98798		21.1065	1.41677	28.581	1.15046	19.7462	0.92406	29.942	1.5742		-8	8.2276e-06	5.4258e-06			3.39291e-08
-3.76308	15.2097	13.973		3906.54	0.99878	0.99827						1264.93	1101	1826.54	723.962		-8.2	2.3843e-06	4.03018e-06		3007.78	0.99817	0.98799		21.217	1.4164	28.7307	1.14964	19.8496	0.92364	30.0988	1.58499		-8.2	8.408e-06	5.5289e-06			3.23744e-08
-3.76278	14.6659	14.4362		3906.05	0.99856	0.9987						1260.29	891	1825.09	722.108		-8.4	2.4732e-06	4.02036e-06		3007.3	0.99823	0.98803		21.3275	1.41605	28.8803	1.14883	19.953	0.92323	30.2555	1.59579		-8.4	8.5725e-06	5.62e-06			3.10756e-08
-3.76247	14.8819	14.4686		3905.57	0.99816	0.99919						1255.66	1051	1823.64	704.747		-8.6	2.5694e-06	4.27008e-06		3006.82	0.9983	0.98808		21.438	1.41572	29.0299	1.14802	20.0564	0.92282	30.4123	1.60658		-8.6	8.7294e-06	5.7256e-06			2.99669e-08
-3.76217	14.2101	14.2759		3905.09	0.99767	0.99962						1251.02	1006	1822.19	723.57		-8.8	2.6687e-06	4.5329e-06		3006.34	0.99836	0.98812		21.5485	1.41541	29.1796	1.1472	20.1598	0.92242	30.5691	1.61738		-8.8	8.9004e-06	5.8241e-06			2.89613e-08
-3.76186	13.7177	14.4093		3904.61	0.99719	0.9999						1246.37	998	1820.73	783.726		-9	2.7686e-06	4.58306e-06		3005.85	0.99839	0.98815		21.659	1.41512	29.3292	1.14639	20.2632	0.92202	30.7258	1.62817		-9	9.0617e-06	5.9144e-06			2.81093e-08
-3.76156	14.1082	14.1124		3904.12	0.9968	0.99999						1241.73	978	1819.28	749.142		-9.2	2.8481e-06	4.72408e-06		3005.37	0.99844	0.9882		21.7695	1.41485	29.4789	1.14558	20.3665	0.92162	30.8826	1.63897		-9.2	9.2339e-06	6.0175e-06			2.73641e-08
-3.76125	14.1191	14.1093		3903.64	0.99653	0.99992						1237.08	1041	1817.83	712.847		-9.4	2.944e-06	4.99872e-06		3004.89	0.99852	0.98826		21.88	1.41461	29.6285	1.14476	20.4699	0.92123	31.0394	1.64976		-9.4	9.3873e-06	6.1179e-06			2.66258e-08
-3.76095	13.8413	13.985		3903.16	0.9964	0.99965						1232.43	1071	1816.38	772.973		-9.6	3.0488e-06	5.14484e-06		3004.41	0.99861	0.98834		21.9905	1.41438	29.7781	1.14395	20.5733	0.92084	31.1961	1.66055		-9.6	9.5483e-06	6.2154e-06			2.59481e-08
-3.76064	13.9081	14.2304		3902.68	0.9964	0.99911						1227.77	1017	1814.93	745.294		-9.8	3.1483e-06	5.33026e-06		3003.92	0.99869	0.98841		22.101	1.41418	29.9278	1.14314	20.6767	0.92046	31.3529	1.67135		-9.8	9.7192e-06	6.3138e-06			2.54322e-08
-3.76034	13.329	14.8204		3902.2	0.99646	0.99826						1223.12	980	1813.47	700.415		-10	3.2599e-06	5.4654e-06		3003.44	0.99874	0.98846		22.2115	1.41399	30.0774	1.14232	20.7801	0.92008	31.5097	1.68214		-10	9.8929e-06	6.4125e-06			2.50512e-08
-3.76003	12.9623	14.749		3901.71	0.9965	0.99728						1218.46	994	1812.02	755.348						3002.96	0.99878	0.98852		22.322	1.41383	30.227	1.14151	20.8835	0.91971	31.6664	1.69294							2.48288e-08
-3.75973	13.7891	14.7321		3901.23	0.99646	0.99647						1213.8	910	1810.57	698.442						3002.48	0.99883	0.98859		22.4325	1.41369	30.3767	1.1407	20.9868	0.91934	31.8232	1.70373							2.47195e-08
-3.75942	13.7687	14.994		3900.75	0.99641	0.99605						1209.14	989	1809.11	732.715						3002	0.99888	0.98868		22.5431	1.41357	30.5263	1.13988	21.0902	0.91897	31.98	1.71453							2.47203e-08
-3.75912	13.3018	15.3325		3900.27	0.99644	0.99603						1204.47	868	1807.66	739.462						3001.51	0.99891	0.98876		22.6536	1.41347	30.676	1.13907	21.1936	0.91861	32.1367	1.72532							2.49905e-08
-3.75881	13.36	14.4888		3899.78	0.9966	0.99627								1806.21	778.874						3001.03	0.99888	0.9888		22.7641	1.4134	30.8256	1.13825	21.297	0.91826	32.2935	1.73612							2.5318e-08
-3.75851	13.4391	13.3171		3899.3	0.9969	0.99657								1804.75	744.352						3000.55	0.99883	0.98878		22.8746	1.41334	30.9752	1.13744	21.4004	0.91791	32.4503	1.74691							2.57603e-08
-3.7582	13.5797	13.0217		3898.82	0.99734	0.99677								1803.3	735.624						3000.07	0.99877	0.98872		22.9851	1.41331	31.1249	1.13663	21.5038	0.91756	32.607	1.75771							2.63411e-08
-3.7579	13.7647	13.2256		3898.34	0.99791	0.9968								1801.84	747.52						2999.58	0.99873	0.98866		23.0956	1.41329	31.2745	1.13581	21.6071	0.91722	32.7638	1.7685							2.7051e-08
-3.75759	13.7576	13.6289		3897.86	0.99855	0.99673								1800.39	762.848						2999.1	0.99871	0.9886		23.2061	1.4133	31.4242	1.135	21.7105	0.91688	32.9205	1.76563							2.7835e-08
-3.75729	14.1951	14.3654		3897.37	0.99915	0.9967								1798.93	769.581						2998.62	0.9987	0.98856		23.3166	1.41333	31.5738	1.13419	21.8139	0.91655	33.0773	1.75351							2.86543e-08
-3.75698	14.6099	14.5375		3896.89	0.9996	0.9968								1797.48	757.42						2998.14	0.99865	0.98853		23.4271	1.41338	31.7234	1.13337	21.9173	0.91622	33.2341	1.74138							2.93691e-08
-3.75668	14.77	14.2653		3896.41	0.99983	0.99703								1796.02	757.283						2997.66	0.99858	0.98847		23.5376	1.41345	31.8731	1.13256	22.0207	0.91589	33.3908	1.72926							3.04198e-08
-3.75637	14.7003	14.2466		3895.93	0.99984	0.99734								1794.56	731.393						2997.17	0.99848	0.98837		23.6481	1.41354	32.0227	1.13175	22.1241	0.91557	33.5476	1.71714							3.14527e-08
-3.75607	14.7179	14.2257		3895.45	0.99968	0.99771								1793.11	787.908						2996.69	0.99842	0.98829		23.7586	1.41365	32.1723	1.13093	22.2274	0.91526	33.7044	1.70502							3.25275e-08
-3.75576	15.2643	14.5821		3894.96	0.99942	0.9981								1791.65	798.063						2996.21	0.99842	0.98826		23.8691	1.41379	32.322	1.13012	22.3308	0.91495	33.8611	1.6929							3.35946e-08
-3.75546	14.5958	14.9243		3894.48	0.99906	0.99847								1790.19	760.168						2995.73	0.99843	0.98828		23.9796	1.41394	32.4716	1.12931	22.4342	0.91464	34.0179	1.68078							3.48609e-08
-3.75515	13.4114	14.1631		3894	0.99858	0.99876								1788.74	756.599						2995.25	0.99843	0.9883		24.0901	1.41412	32.6213	1.12849	22.5376	0.91434	34.1747	1.66866							3.59537e-08
-3.75485	13.2695	13.6843		3893.52	0.99801	0.99888								1787.28	729.017						2994.76	0.99842	0.9883		24.2006	1.41432	32.7709	1.12768	22.641	0.91404	34.3314	1.65654							3.709e-08
-3.75454	13.4761	13.5854		3893.03	0.99746	0.99878								1785.82	763.185						2994.28	0.99841	0.98827		24.3111	1.41453	32.9205	1.13155	22.7444	0.91375	34.4882	1.64442							3.8285e-08
-3.75424	14.1985	13.1449		3892.55	0.99704	0.99847								1784.36	778.48						2993.8	0.99839	0.98823		24.4216	1.41477	33.0702	1.13824	22.8477	0.91346	34.645	1.6323							3.95412e-08
-3.75393	14.5988	12.9574		3892.07	0.99682	0.99808								1782.91	757.766						2993.32	0.99835	0.98817		24.5321	1.41504	33.2198	1.14493	22.9511	0.91318	34.8017	1.62018							4.07076e-08
-3.75363	14.654	13.3063		3891.59	0.99686	0.9978								1781.45	761.057						2992.83	0.9983	0.98812		24.6427	1.41532	33.3695	1.15162	23.0545	0.9129	34.9585	1.60806							4.20263e-08
-3.75332	14.6259	13.1496		3891.11	0.99715	0.99772								1779.99	740.354						2992.35	0.99826	0.98809		24.7532	1.41562	33.5191	1.15831	23.1579	0.91263	35.1152	1.59594							4.3132e-08
-3.75302	14.8194	12.8685		3890.62	0.99752	0.99786								1778.53	748.788						2991.87	0.99826	0.98811		24.8637	1.41594	33.6687	1.165	23.2613	0.91236	35.272	1.58382							4.41754e-08
-3.75271	14.4226	12.6077		3890.14	0.99782	0.99819								1777.07	745.226						2991.39	0.99831	0.98815		24.9742	1.41629	33.8184	1.17169	23.3647	0.91209	35.4288	1.5717							4.53701e-08
-3.75241	14.5323	13.2866		3889.66	0.99799	0.99863								1775.61	733.101						2990.91	0.99837	0.98822		25.0847	1.41666	33.968	1.17837	23.468	0.91183	35.5855	1.55958							4.66551e-08
-3.7521	14.9454	14.1099		3889.18	0.99805	0.99912								1774.15	738.106						2990.42	0.99842	0.98829		25.1952	1.41704	34.1177	1.18506	23.5714	0.91157	35.7423	1.54746							4.78633e-08
-3.7518	14.8075	14.2703		3888.69	0.99803	0.99952								1772.69	791.052						2989.94	0.99842	0.98832		25.3057	1.41745	34.2673	1.19175	23.6748	0.91132	35.8991	1.53534							4.90421e-08
-3.75149	14.7014	14.2812		3888.21	0.99799	0.99972								1771.23	763.518						2989.46	0.99841	0.98832		25.4162	1.41788	34.4169	1.19844	23.7782	0.91108	36.0558	1.52322							4.76617e-08
-3.75119	14.4078	13.8406		3887.73	0.99795	0.99964								1769.77	763.38						2988.98	0.99841	0.98833		25.5267	1.41833	34.5666	1.20513	23.8816	0.91083	36.2126	1.5111							4.98934e-08
-3.75088	14.0777	13.5909		3887.25	0.99789	0.99931								1768.31	775.221						2988.49	0.99844	0.98835		25.6372	1.41591	34.7162	1.21182	23.985	0.91059	36.3694	1.49898							5.15958e-08
-3.75058	13.7738	13.6172		3886.77	0.99772	0.99884								1766.85	764.815						2988.01	0.99845	0.98835		25.7477	1.4129	34.8658	1.21851	24.0883	0.91036	36.5261	1.48686							5.27384e-08
-3.75027	13.8965	13.6099		3886.28	0.99743	0.99836								1765.39	740.727						2987.53	0.99843	0.98836		25.8582	1.40988	35.0155	1.22519	24.1917	0.91013	36.6829	1.47474							5.42098e-08
-3.74997	13.8972	14.0832		3885.8	0.99708	0.998								1763.93	761.117						2987.05	0.99842	0.98839		25.9687	1.40685	35.1651	1.23188	24.2951	0.90991	36.8397	1.46262							5.55651e-08
-3.74966	14.0672	14.5944		3885.32	0.99679	0.99781								1762.46	749.009						2986.57	0.99843	0.98841		26.0792	1.40381	35.3148	1.23857	24.3985	0.90969	36.9964	1.4505							5.65236e-08
-3.74936	14.9829	15.0562		3884.84	0.9966	0.99774								1761	762.551						2986.08	0.99845	0.98841		26.1897	1.40077	35.4644	1.24526	24.5019	0.90947	37.1532	1.43838							5.75658e-08
-3.74905	14.7272	14.5027		3884.36	0.99655	0.99771								1759.54	769.251						2985.6	0.99853	0.98845		26.3002	1.39772	35.614	1.25195	24.6053	0.90926	37.3099	1.42626							5.85774e-08
-3.74875	13.8223	14.3135		3883.87	0.99666	0.99766								1758.08	772.53						2985.12	0.99867	0.98856		26.4107	1.39466	35.7637	1.25864	24.7086	0.90905	37.4667	1.41414							5.95627e-08
-3.74844	14.1091	13.7723		3883.39	0.99693	0.99755								1756.61	794.605						2984.64	0.99883	0.98872		26.5212	1.3916	35.9133	1.26533	24.812	0.90885	37.6235	1.40202							6.03963e-08
-3.74813	14.4189	13.5254		3882.91	0.99726	0.99743								1755.15	755.165						2984.16	0.99897	0.9889		26.6317	1.38853	36.063	1.27201	24.9154	0.90865	37.7802	1.3899							6.12741e-08
-3.74783	13.741	14.0371		3882.43	0.99755	0.99735								1753.69	801.15						2983.67	0.99907	0.98904		26.7422	1.38545	36.2126	1.2787	25.0188	0.90846	37.937	1.37777							6.20024e-08
-3.74752	13.0616	14.2115		3881.94	0.99772	0.99733								1752.22	748.06						2983.19	0.99915	0.98915		26.8528	1.38237	36.3622	1.28539	25.1222	0.90827	38.0938	1.36565							6.28902e-08
-3.74722	13.5048	14.6378		3881.46	0.99779	0.99732								1750.76	778.661						2982.71	0.9992	0.98923		26.9633	1.37927	36.5119	1.29208	25.2256	0.90809	38.2505	1.35353							6.38081e-08
-3.74691	13.957	14.5337		3880.98	0.99779	0.99731								1749.29	799.008						2982.23	0.99921	0.9893		27.0738	1.37617	36.6615	1.29877	25.3289	0.90791	38.4073	1.34141							6.47321e-08
-3.74661	14.1297	14.5177		3880.5	0.99778	0.99725								1747.83	786.914						2981.74	0.99919	0.98935		27.1843	1.37307	36.8112	1.30546	25.4323	0.90773	38.5641	1.32929							6.55265e-08
-3.7463	14.2568	14.5712		3880.02	0.99778	0.99711								1746.36	779.945						2981.26	0.99917	0.98937		27.2948	1.36995	36.9608	1.31215	25.5357	0.90756	38.7208	1.31717							6.63563e-08
-3.746	14.0271	15.0434		3879.53	0.99775	0.99686								1744.9	771.272						2980.78	0.99914	0.98935		27.4053	1.36683	37.1104	1.31883	25.6391	0.91373	38.8776	1.30505							6.70729e-08
-3.74569	13.3206	15.0805		3879.05	0.99769	0.99655								1743.43	776.25						2980.3	0.99909	0.9893		27.5158	1.3637	37.2601	1.32552	25.7425	0.92072	39.0344	1.29293							6.77303e-08
-3.74539	13.2315	14.78		3878.57	0.99761	0.99625								1741.97	772.698						2979.82	0.99904	0.98926		27.6263	1.36057	37.4097	1.33221	25.8459	0.92772	39.1911	1.28081							6.85374e-08
-3.74508	13.4731	14.8073		3878.09	0.99751	0.99603								1740.5	753.799						2979.33	0.999	0.98922		27.7368	1.35742	37.5593	1.3389	25.9492	0.93475	39.3479	1.26869							6.91007e-08
-3.74478	13.2603	15.0224		3877.6	0.99744	0.99598								1739.04	787.764						2978.85	0.99895	0.98917		27.8473	1.35427	37.709	1.34559	26.0526	0.94179	39.5047	1.25657							6.97484e-08
-3.74447	13.3599	15.0189		3877.12	0.99745	0.9961								1737.57	848.995						2978.37	0.99888	0.9891		27.9578	1.35112	37.8586	1.35228	26.156	0.94886	39.6614	1.24445							7.04217e-08
-3.74417	13.8177	14.4233		3876.64	0.99756	0.99637								1736.1	785.774						2977.89	0.9988	0.989		28.0683	1.34795	38.0083	1.35897	26.2594	0.95594	39.8182	1.23233							7.11215e-08
-3.74386	14.1226	13.8519		3876.16	0.99778	0.99672								1734.64	792.449						2977.4	0.99869	0.98889		28.1788	1.34478	38.1579	1.36565	26.3628	0.96304	39.9749	1.22021							7.18325e-08
-3.74356	13.8461	13.711		3875.68	0.99805	0.99701								1733.17	770.155						2976.92	0.99855	0.98875		28.2893	1.3416	38.3075	1.37234	26.4662	0.97016	40.1317	1.20885							7.24525e-08
-3.74325	13.1727	13.656		3875.19	0.99828	0.99711								1731.7	768.311						2976.44	0.99843	0.98861		28.3998	1.33842	38.4572	1.37903	26.5696	0.9773	40.2885	1.20895							7.29056e-08
-3.74295	12.4034	13.6817		3874.71	0.99842	0.99693								1730.23	751.139						2975.96	0.99836	0.98852		28.5103	1.33522	38.6068	1.38572	26.6729	0.98446	40.4452	1.20904							7.35206e-08
-3.74264	11.8702	13.4149		3874.23	0.99844	0.9965								1728.77	807.201						2975.48	0.99834	0.98846		28.6208	1.33202	38.7565	1.39241	26.7763	0.99164	40.602	1.20914							7.39751e-08
-3.74234	12.1027	13.7994		3873.75	0.99832	0.99598								1727.3	761.083						2974.99	0.99837	0.98843		28.7313	1.32882	38.9061	1.3991	26.8797	0.99884	40.7588	1.20923							7.45253e-08
-3.74203	11.9445	13.9636		3873.27	0.99807	0.99556								1725.83	788.182						2974.51	0.99844	0.98842		28.8418	1.3256	39.0557	1.40579	26.9831	1.00606	40.9155	1.20933							7.4984e-08
-3.74173	12.1897	13.863		3872.78	0.99771	0.99529								1724.36	772.721						2974.03	0.99854	0.98845		28.9524	1.32238	39.2054	1.41247	27.0865	1.01329	41.0723	1.20942							7.56091e-08
-3.74142	12.7492	13.4048		3872.3	0.99732	0.99516								1722.89	828.738						2973.55	0.99865	0.98852		29.0629	1.31915	39.355	1.41916	27.1899	1.02055	41.2291	1.20952							7.58695e-08
-3.74112	12.9	13.3842		3871.82	0.99685	0.9951								1721.42	818.379						2973.07	0.99876	0.98862		29.1734	1.31591	39.5047	1.42585	27.2932	1.02783	41.3858	1.20961							7.6422e-08
-3.74081	12.9915	13.7431		3871.34	0.99625	0.99503								1719.95	770.6						2972.58	0.99886	0.9887		29.2839	1.31267	39.6543	1.43254	27.3966	1.03512	41.5426	1.20971							7.68641e-08
-3.74051	13.966	13.6925		3870.85	0.99552	0.99488								1718.48	806.177						2972.1	0.99893	0.98874		29.3944	1.30942	39.8039	1.43923	27.5	1.04243	41.6994	1.2098							7.73056e-08
-3.7402	15.002	13.8595		3870.37	0.99481	0.99464								1717.01	777.122						2971.62	0.99897	0.98877		29.5049	1.30616	39.9536	1.44592	27.6034	1.04977	41.8561	1.2099							7.78095e-08
-3.7399	15.201	14.2405		3869.89	0.99445	0.99439								1715.54	810.985						2971.14	0.99899	0.98879		29.6154	1.3029	40.1032	1.45261	27.7068	1.05712	42.0129	1.20999							7.8201e-08
-3.73959	14.7868	14.7736		3869.41	0.99467	0.99416								1714.07	822.737						2970.65	0.99899	0.9888		29.7259	1.29963	40.2528	1.44893	27.8102	1.06449	42.1696	1.21008							7.85212e-08
-3.73929	14.6677	14.346		3868.93	0.99532	0.99397								1712.6	883.772						2970.17	0.99896	0.98876		29.8364	1.29635	40.4025	1.44378	27.9135	1.07188	42.3264	1.21018							7.90129e-08
-3.73898	14.9872	13.8148		3868.44	0.99608	0.99383								1711.13	825.837						2969.69	0.99891	0.98869		29.9469	1.29306	40.5521	1.43863	28.0169	1.07929	42.4832	1.21027							7.92245e-08
-3.73868	15.0864	13.453		3867.96	0.99675	0.99378								1709.66	827.386						2969.21	0.99887	0.98863		30.0574	1.28977	40.7018	1.43348	28.1203	1.08672	42.6399	1.21037							7.96153e-08
-3.73837	15.0025	13.8038		3867.48	0.99721	0.99381								1708.19	822.14						2968.73	0.99887	0.98857		30.1679	1.28647	40.8514	1.42833	28.2237	1.09417	42.7967	1.21046							8.00515e-08
-3.73807	14.291	14.2264		3867	0.99743	0.99392								1706.71	835.577						2968.24	0.99889	0.98853		30.2784	1.28316	41.001	1.42317	28.3271	1.10164	42.9535	1.21056							8.03104e-08
-3.73776	13.1711	13.7466		3866.51	0.99744	0.99415								1705.24	825.237						2967.76	0.99888	0.98846		30.3889	1.27985	41.1507	1.41802	28.4305	1.10913	43.1102	1.21065							8.07296e-08
-3.73746	13.0374	13.2635		3866.03	0.99732	0.99455								1703.77	816.599						2967.28	0.99883	0.98836		30.4994	1.27652	41.3003	1.41287	28.5338	1.11663	43.267	1.21075							8.11787e-08
-3.73715	13.4555	13.3016		3865.55	0.9972	0.99507								1702.3	833.425						2966.8	0.99878	0.98826		30.6099	1.27319	41.45	1.40772	28.6372	1.12416	43.4238	1.21084							8.13818e-08
-3.73685	13.5172	13.2664		3865.07	0.99714	0.99553								1700.82	787.452						2966.31	0.99875	0.9882		30.7204	1.26986	41.5996	1.40257	28.7406	1.1317	43.5805	1.21094							8.18382e-08
-3.73654	12.9768	13.5446		3864.59	0.99718	0.99572								1699.35	770.341						2965.83	0.99875	0.98817		30.8309	1.26651	41.7492	1.39741	28.844	1.13927	43.7373	1.21103							8.22295e-08
-3.73624	13.1448	13.7588		3864.1	0.99727	0.99563								1697.88	843.15						2965.35	0.99877	0.98816		30.9414	1.26316	41.8989	1.39226	28.9474	1.14685	43.8941	1.21113							8.2617e-08
-3.73593	13.459	13.3845		3863.62	0.99741	0.99545								1696.4	839.604						2964.87	0.99881	0.98814		31.052	1.25981	42.0485	1.38711	29.0508	1.15445	44.0508	1.21122							8.28954e-08
-3.73563	13.8181	13.2932		3863.14	0.99763	0.99537								1694.93	807.23						2964.39	0.99887	0.98817		31.1625	1.25644	42.1982	1.38196	29.1541	1.16208	44.2076	1.21132							8.33458e-08
-3.73532	13.4708	13.8001		3862.66	0.998	0.99541								1693.45	827.43						2963.9	0.99896	0.98823		31.273	1.25307	42.3478	1.37681	29.2575	1.16972	44.3644	1.21141							8.34923e-08
-3.73502	12.8693	14.0801		3862.18	0.99851	0.99552								1691.98	844.233						2963.42	0.99903	0.9883		31.3835	1.24969	42.4974	1.37165	29.3609	1.17738	44.5211	1.2115							8.38179e-08
-3.73471	13.145	14.0411		3861.69	0.999	0.99568								1690.5	842.384						2962.94	0.99909	0.98836		31.494	1.2463	42.6471	1.3665	29.4643	1.18506	44.6779	1.2116							8.39651e-08
-3.73441	13.3579	14.182		3861.21	0.99928	0.99586								1689.03	859.178						2962.46	0.99913	0.98842		31.6045	1.24291	42.7967	1.36135	29.5677	1.19276	44.8346	1.21169							8.433e-08
-3.7341	13.339	14.1227		3860.73	0.99929	0.996								1687.55	859.021						2961.98	0.99916	0.98849		31.715	1.23951	42.9463	1.3562	29.6711	1.20048	44.9914	1.21179							8.45461e-08
-3.7338	13.3452	14.1436		3860.25	0.99911	0.99599								1686.08	857.171						2961.49	0.99918	0.98858		31.8255	1.2361	43.096	1.35105	29.7744	1.20821	45.1482	1.21188							8.48118e-08
-3.73349	13.2702	14.1389		3859.76	0.99881	0.99583								1684.6	897.665						2961.01	0.99918	0.98863		31.936	1.23268	43.2456	1.34589	29.8778	1.21597	45.3049	1.21198							8.49732e-08
-3.73319	13.4641	14.1067		3859.28	0.99846	0.99565								1683.12	883.954						2960.53	0.99917	0.98865		32.0465	1.22926	43.3953	1.34074	29.9812	1.22375	45.4617	1.21207							8.54189e-08
-3.73288	13.5609	13.8123		3858.8	0.99812	0.99561								1681.65	878.714						2960.05	0.99915	0.98867		32.157	1.22583	43.5449	1.33559	30.0846	1.23154	45.6185	1.21217							8.56797e-08
-3.73258	13.6452	14.0997		3858.32	0.99779	0.99584								1680.17	924.26						2959.56	0.99911	0.98868		32.2675	1.2224	43.6945	1.33044	30.188	1.23936	45.7752	1.21226							8.58489e-08
-3.73227	13.7922	13.6995		3857.84	0.99746	0.99633								1678.69	951.171						2959.08	0.99904	0.98864		32.378	1.21895	43.8442	1.32529	30.2914	1.24719	45.932	1.21236							8.599e-08
-3.73196	13.7325	13.0748		3857.35	0.99711	0.99699								1677.22	918.847						2958.6	0.99896	0.98857		32.4885	1.2155	43.9938	1.32013	30.3947	1.25505	46.0888	1.21245							8.63717e-08
-3.73166	13.5706	13.3461		3856.87	0.99681	0.99763								1675.74	932.215						2958.12	0.9989	0.9885		32.599	1.21204	44.1435	1.31498	30.4981	1.26292	46.2455	1.21255							8.66158e-08
-3.73135	13.4066	13.8382		3856.39	0.99664	0.99803								1674.26	904.981						2957.64	0.99888	0.98843		32.7095	1.20858	44.2931	1.30983	30.6015	1.27081	46.4023	1.21264							8.67592e-08
-3.73105	13.4157	14.0946		3855.91	0.99664	0.99804								1672.78	953.862						2957.15	0.99887	0.98838		32.82	1.20511	44.4427	1.30468	30.7049	1.27872	46.5591	1.21274							8.70852e-08
-3.73074	12.8304	13.694		3855.43	0.99676	0.9976								1671.3	963.835						2956.67	0.99882	0.98831		32.9305	1.19869	44.5924	1.29953	30.8083	1.28665	46.7158	1.21283							8.72476e-08
-3.73044	12.6229	13.5819		3854.94	0.99701	0.99668								1669.83	1012.69						2956.19	0.99872	0.9882		33.041	1.19145	44.742	1.29437	30.9117	1.2946	46.8726	1.21293							8.75077e-08
-3.73013	12.9654	13.2608		3854.46	0.99744	0.99537								1668.35	983.768						2955.71	0.99861	0.98809		33.1515	1.18421	44.8917	1.28922	31.015	1.30257	47.0293	1.21302							8.75503e-08
-3.72983	13.3551	13.3475		3853.98	0.99804	0.99395								1666.87	990.349						2955.22	0.99855	0.98801		33.2621	1.17695	45.0413	1.28407	31.1184	1.31056	47.1861	1.21311							8.77178e-08
-3.72952	13.5928	13.5935		3853.5	0.9987	0.99287								1665.39	993.549						2954.74	0.99852	0.98797		33.3726	1.1697	45.1909	1.27892	31.2218	1.31857	47.3429	1.21321							8.79299e-08
-3.72922	13.8634	14.1628		3853.01	0.9992	0.99247								1663.91	995.057						2954.26	0.99848	0.9879		33.4831	1.16243	45.3406	1.27377	31.3252	1.32659	47.4996	1.22086							8.81292e-08
-3.72891	14.6717	14.4041		3852.53	0.99929	0.9928								1662.43	1067.51						2953.78	0.99841	0.98779		33.5936	1.15516	45.4902	1.26861	31.4286	1.33464	47.6564	1.23525							8.82526e-08
-3.72861	14.6308	13.6674		3852.05	0.9989	0.99374								1660.95	1050.43						2953.3	0.99836	0.98772		33.7041	1.14788	45.6398	1.26346	31.532	1.3427	47.8132	1.24965							8.83517e-08
-3.7283	14.4886	13.336		3851.57	0.99822	0.99504								1659.47	1048.55						2952.81	0.99836	0.98773		33.8146	1.1406	45.7895	1.25831	31.6353	1.35079	47.9699	1.26404							8.8612e-08
-3.728	14.4369	13.9705		3851.09	0.99754	0.99635								1657.99	1134.45						2952.33	0.99837	0.98778		33.9251	1.13331	45.9391	1.25316	31.7387	1.35889	48.1267	1.27843							8.88595e-08
-3.72769	14.2411	13.8515		3850.6	0.99703	0.99736								1656.5	1110.62						2951.85	0.99838	0.98782		34.0356	1.12601	46.0888	1.24801	31.8421	1.36701	48.2835	1.29282							8.91151e-08
-3.72739	13.9849	13.2742		3850.12	0.99677	0.99796								1655.02	1142.48						2951.37	0.99837	0.98783		34.1461	1.11871	46.2384	1.24285	31.9455	1.37516	48.4402	1.30722							8.91589e-08
-3.72708	13.7508	13.0618		3849.64	0.99677	0.99819								1653.54	1201.32						2950.89	0.99836	0.98784		34.2566	1.1114	46.388	1.2377	32.0489	1.38332	48.597	1.32161							8.92665e-08
-3.72678	13.0613	12.9554		3849.16	0.99697	0.99823								1652.06	1163.99						2950.4	0.99836	0.98787		34.3671	1.10408	46.5377	1.23255	32.1523	1.3915	48.7538	1.336							8.95474e-08
-3.72647	13.0368	13.1127		3848.67	0.99726	0.99821								1650.58	1280.16						2949.92	0.99838	0.98792		34.4776	1.09676	46.6873	1.2274	32.2556	1.3997	48.9105	1.3504							8.96811e-08
-3.72617	13.31	13.335		3848.19	0.99758	0.99816								1649.09	1258						2949.44	0.99842	0.98797		34.5881	1.08943	46.837	1.22225	32.359	1.40792	49.0673	1.36479							8.98185e-08
-3.72586	13.8571	12.6738		3847.71	0.99789	0.99812								1647.61	1244.28						2948.96	0.99847	0.98801		34.6986	1.0821	46.9866	1.21709	32.4624	1.41616	49.2241	1.37918							8.99442e-08
-3.72556	14.0649	12.7156		3847.23	0.99821	0.99811								1646.13	1343.52						2948.47	0.99853	0.98807		34.8091	1.07476	47.1362	1.21194	32.5658	1.42442	49.3808	1.39357							8.99409e-08
-3.72525	14.1041	12.9702		3846.75	0.99851	0.99816								1644.65	1380.35						2947.99	0.99858	0.98812		34.9196	1.06741	47.2859	1.20679	32.6692	1.43269	49.5376	1.40797							9.00728e-08
-3.72495	14.4847	13.0444		3846.26	0.99874	0.99826								1643.16	1432.34						2947.51	0.99864	0.98817		35.0301	1.06006	47.4355	1.20229	32.7726	1.44099	49.6943	1.42236							9.02714e-08
-3.72464	14.3883	13.123		3845.78	0.99885	0.99835								1641.68	1447.24						2947.03	0.99873	0.98822		35.1406	1.05269	47.5851	1.20238	32.8759	1.44746	49.8511	1.43675							9.05385e-08
-3.72434	13.8142	13.8767		3845.3	0.99884	0.99845								1640.19	1470.56						2946.55	0.99882	0.98829		35.2511	1.04533	47.7348	1.20247	32.9793	1.44929	50.0079	1.45115							9.07123e-08
-3.72403	13.2109	14.3635		3844.82	0.99873	0.9986								1638.71	1567.97						2946.06	0.9989	0.98834		35.3617	1.03795	47.8844	1.20256	33.0827	1.45112	50.1646	1.46554							9.09367e-08
-3.72373	13.5718	14.3729		3844.34	0.99855	0.99884								1637.22	1687.24						2945.58	0.99895	0.98835		35.4722	1.03058	48.0341	1.20265	33.1861	1.45293	50.3214	1.47993							9.10112e-08
-3.72342	14.2444	14.2865		3843.85	0.99834	0.9991								1635.74	1697.04						2945.1	0.99895	0.98831		35.5827	1.02319	48.1837	1.20275	33.2895	1.45474	50.4782	1.49432							--
-3.72312	14.2003	13.8307		3843.37	0.99814	0.99932								1634.25	1856.64						2944.62	0.99895	0.98826		35.6932	1.0158	48.3333	1.20284	33.3929	1.45653	50.6349	1.50872							--
-3.72281	14.0783	13.3674		3842.89	0.99798	0.99948								1632.77	1868.08						2944.14	0.99895	0.98823		35.8037	1.0084	48.483	1.20293	33.4962	1.45831	50.7917	1.52311							--
-3.72251	14.2816	12.7566		3842.41	0.99787	0.99959								1631.28	1906.44						2943.65	0.99897	0.98821		35.9142	1.00099	48.6326	1.20302	33.5996	1.46009	50.9485	1.5375							--
-3.7222	14.09	13.2316		3841.92	0.99779	0.99965								1629.8	2099.56						2943.17	0.99898	0.98819		36.0247	0.99358	48.7823	1.20311	33.703	1.46185	51.1052	1.5519							--
-3.7219	13.7805	14.0458		3841.44	0.9977	0.99965								1628.31	2176.55						2942.69	0.99898	0.98816		36.1352	0.98616	48.9319	1.2032	33.8064	1.4636	51.262	1.56629							--
-3.72159	14.0709	14.0157		3840.96	0.99757	0.9995								1626.82	2245.11						2942.21	0.99896	0.98814		36.2457	0.97874	49.0815	1.20329	33.9098	1.46535	51.4188	1.58068							--
-3.72129	14.2473	13.7498		3840.48	0.99745	0.99915								1625.34	2311.96						2941.72	0.99895	0.98816		36.3562	0.97131	49.2312	1.20338	34.0132	1.46708	51.5755	1.59507							--
-3.72098	13.9713	13.602		3840	0.9974	0.99867								1623.85	2469.56						2941.24	0.99895	0.98817		36.4667	0.96387	49.3808	1.20347	34.1165	1.4688	51.7323	1.60947							--
-3.72068	13.9642	13.4476		3839.51	0.99745	0.99826								1622.36	2432.13						2940.76	0.99893	0.98815		36.5772	0.95643	49.5305	1.20356	34.2199	1.47052	51.889	1.62386							--
-3.72037	14.2397	12.9409		3839.03	0.99756	0.99809								1620.88	2705.61						2940.28	0.99888	0.9881		36.6877	0.94898	49.6801	1.20365	34.3233	1.47222	52.0458	1.63825							--
-3.72007	13.5976	12.3182		3838.55	0.99764	0.99823								1619.39	2664.79						2939.8	0.99884	0.98805		36.7982	0.94152	49.8297	1.20374	34.4267	1.47391	52.2026	1.65265							--
-3.71976	13.2508	13.0469		3838.07	0.9976	0.99863								1617.9	2755.02						2939.31	0.99882	0.98803		36.9087	0.93406	49.9794	1.20383	34.5301	1.47559	52.3593	1.66704							--
-3.71946	13.188	13.9249		3837.58	0.99741	0.99904								1616.41	2828.42						2938.83	0.99883	0.98803		37.0192	0.92659	50.129	1.20392	34.6335	1.47727	52.5161	1.68143							--
-3.71915	13.767	14.8752		3837.1	0.99721	0.99926								1614.92	2913.55						2938.35	0.99882	0.98806		37.1297	0.91912	50.2786	1.20401	34.7368	1.47893	52.6729	1.69582							--
-3.71885	14.0998	15.4001		3836.62	0.99715	0.99934								1613.43	2983.53						2937.87	0.99879	0.98809		37.2402	0.91163	50.4283	1.2041	34.8402	1.48058	52.8296	1.71022							--
-3.71854	13.5177	14.7108		3836.14	0.99726	0.99939								1611.94	3053.49						2937.38	0.99875	0.9881		37.3507	0.90415	50.5779	1.20419	34.9436	1.48222	52.9864	1.72461							--
-3.71824	13.9817	13.8876		3835.66	0.99749	0.99942								1610.45	3230.84						2936.9	0.99871	0.98811		37.4613	0.89665	50.7276	1.20428	35.047	1.48385	53.1432	1.739							--
-3.71793	14.5619	13.8254		3835.17	0.99774	0.99926								1608.96	3252.07						2936.42	0.99867	0.98812		37.5718	0.88915	50.8772	1.20437	35.1504	1.48548	53.2999	1.7534
-3.71763	14.5749	14.5788		3834.69	0.99796	0.99887								1607.47	3348.78						2935.94	0.99865	0.98812		37.6823	0.88164	51.0268	1.20446	35.2538	1.48709	53.4567	1.76779
-3.71732	14.4781	14.5418		3834.21	0.99812	0.99837								1605.98	3425.33						2935.46	0.99866	0.98812		37.7928	0.87413	51.1765	1.20455	35.3571	1.48869	53.6135	1.78218
-3.71702	14.1705	14.0685		3833.73	0.99822	0.99796								1604.49	3550.5						2934.97	0.99867	0.98811		37.9033	0.86661	51.3261	1.20464	35.4605	1.49028	53.7702	1.79658
-3.71671	13.8245	13.8477		3833.25	0.99831	0.99778								1603	3652.13						2934.49	0.99866	0.98809		38.0138	0.85908	51.4758	1.20473	35.5639	1.49186	53.927	1.81097
-3.71641	13.599	14.3673		3832.76	0.99839	0.99785								1601.51	3986.77						2934.01	0.99868	0.98808		38.1243	0.85155	51.6254	1.20482	35.6673	1.49343	54.0838	1.82536
-3.7161	13.8537	14.913		3832.28	0.99842	0.9981								1600.02	4066.5						2933.53	0.99872	0.9881		38.2348	0.84401	51.775	1.20491	35.7707	1.49499	54.2405	1.83975
-3.71579	14.053	14.8087		3831.8	0.99835	0.99844								1598.53	4419.38						2933.05	0.99877	0.98813		38.3453	0.83646	51.9247	1.205	35.8741	1.49654	54.3973	1.85415
-3.71549	14.2749	14.8691		3831.32	0.99817	0.99878								1597.04	4788.88						2932.56	0.9988	0.98817		38.4558	0.82891	52.0743	1.2051	35.9774	1.49809	54.554	1.86854
-3.71518	14.4831	15.0333		3830.83	0.99794	0.99906								1595.54	5143.17						2932.08	0.99881	0.98819		38.5663	0.82135	52.224	1.20519	36.0808	1.49962	54.7108	1.88293
-3.71488	14.0226	15.0677		3830.35	0.99772	0.99922								1594.05	5596.16						2931.6	0.99882	0.9882		38.6768	0.81379	52.3736	1.20528	36.1842	1.50114	54.8676	1.86626
-3.71457	13.3174	14.7492		3829.87	0.99758	0.99929								1592.56	5990.36						2931.12	0.99884	0.98822		38.7873	0.80622	52.5232	1.20537	36.2876	1.50265	55.0243	1.8494
-3.71427	12.708	14.2568		3829.39	0.99758	0.99934								1591.07	6258.84						2930.63	0.99886	0.98825		38.8978	0.79864	52.6729	1.20546	36.391	1.50415	55.1811	1.83255
-3.71396	13.5514	14.1751		3828.91	0.99779	0.99941								1589.57	6696.31						2930.15	0.9989	0.98829		39.0083	0.79106	52.8225	1.20555	36.4944	1.50564	55.3379	1.81569
-3.71366	14.783	14.3213		3828.42	0.99821	0.99948								1588.08	6939.46						2929.67	0.99895	0.98832		39.1188	0.78347	52.9721	1.20564	36.5977	1.50712	55.4946	1.79884
-3.71335	14.3761	14.6147		3827.94	0.99874	0.99947								1586.58	7552.35						2929.19	0.99899	0.98832		39.2293	0.77587	53.1218	1.20573	36.7011	1.50859	55.6514	1.78198
-3.71305	14.8756	14.6315		3827.46	0.99916	0.9993								1585.09	7902.34						2928.71	0.99903	0.98831		39.3398	0.76827	53.2714	1.20582	36.8045	1.51005	55.8082	1.76513
-3.71274	14.9752	14.4019		3826.98	0.99929	0.99901								1583.6	7783.79						2928.22	0.99909	0.98831		39.4503	0.76066	53.4211	1.20591	36.9079	1.5115	55.9649	1.74827
-3.71244	14.5025	13.9218		3826.49	0.9991	0.9987								1582.1	6653.4						2927.74	0.99914	0.98832		39.5608	0.75304	53.5707	1.206	37.0113	1.51294	56.1217	1.73142
-3.71213	14.578	13.8631		3826.01	0.99871	0.9985								1580.61	5403.02						2927.26	0.99917	0.98836		39.6714	0.74542	53.7203	1.20609	37.1147	1.51437	56.2785	1.71456
-3.71183	14.8303	14.0191		3825.53	0.99832	0.9984								1579.11	4532.62						2926.78	0.99916	0.9884		39.7819	0.73779	53.87	1.20618	37.218	1.51578	56.4352	1.69771
-3.71152	14.6991	13.6031		3825.05	0.99809	0.99835								1577.62	4040.34						2926.29	0.99916	0.98841		39.8924	0.73016	54.0196	1.20627	37.3214	1.51719	56.592	1.68085
-3.71122	13.776	14.0212		3824.57	0.99805	0.99827								1576.12	3725.39						2925.81	0.99917	0.98839		40.0029	0.72251	54.1693	1.20636	37.4248	1.51859	56.7487	1.664
-3.71091	13.4975	14.8293		3824.08	0.99817	0.99811								1574.62	3584.34						2925.33	0.99918	0.98836		40.1134	0.71487	54.3189	1.20645	37.5282	1.51998	56.9055	1.64714
-3.71061	13.4903	14.5472		3823.6	0.99839	0.99787								1573.13	3244.53						2924.85	0.99919	0.98832		40.2239	0.71381	54.4685	1.20654	37.6316	1.52136	57.0623	1.63029
-3.7103	13.8001	14.1521		3823.12	0.99868	0.99752								1571.63	3245.61						2924.37	0.99919	0.98826		40.3344	0.71518	54.6182	1.20663	37.735	1.52273	57.219	1.61343
-3.71	13.786	14.591		3822.64	0.99902	0.99713								1570.13	3062.98						2923.88	0.99918	0.98822		40.4449	0.71658	54.7678	1.20974	37.8383	1.52409	57.3758	1.59658
-3.70969	13.1968	14.5717		3822.16	0.99938	0.99675								1568.64	2843.67						2923.4	0.99917	0.9882		40.5554	0.718	54.9175	1.21787	37.9417	1.52544	57.5326	1.57972
-3.70939	13.2543	14.5215		3821.67	0.99962	0.99647								1567.14	2958.35						2922.92	0.99914	0.9882		40.6659	0.71946	55.0671	1.22601	38.0451	1.52677	57.6893	1.56287
-3.70908	13.5529	14.6042		3821.19	0.99958	0.99637								1565.64	2775.86						2922.44	0.99912	0.98821		40.7764	0.72095	55.2167	1.23414	38.1485	1.5281	57.8461	1.54601
-3.70878	13.5302	14.8844		3820.71	0.99928	0.99645								1564.14	2812.07						2921.96	0.99909	0.98821		40.8869	0.72246	55.3664	1.24228	38.2519	1.52942	58.0029	1.52916
-3.70847	13.245	14.1356		3820.23	0.99891	0.99674								1562.64	2736.47						2921.47	0.99904	0.98821		40.9974	0.72401	55.516	1.25041	38.3553	1.53073	58.1596	1.5123
-3.70817	13.3912	13.4501		3819.74	0.99866	0.99721								1561.15	2707.61						2920.99	0.99898	0.98819		41.1079	0.72558	55.6656	1.25855	38.4586	1.53203	58.3164	1.49545
-3.70786	13.7617	14.0526		3819.26	0.99857	0.99785								1559.65	2722.13						2920.51	0.99893	0.98815		41.2184	0.72719	55.8153	1.26668	38.562	1.53331	58.4732	1.47859
-3.70756	13.4082	13.8166		3818.78	0.99852	0.99857								1558.15	2533.18						2920.03	0.9989	0.98813		41.3289	0.72883	55.9649	1.27482	38.6654	1.53459	58.6299	1.46174
-3.70725	13.6115	13.4701		3818.3	0.99839	0.99928								1556.65	2507.71						2919.54	0.99888	0.98813		41.4394	0.73049	56.1146	1.28295	38.7688	1.53586	58.7867	1.44488
-3.70695	13.632	13.6775		3817.82	0.99812	0.9998								1555.15	2385.56						2919.06	0.99887	0.98813		41.5499	0.73219	56.2642	1.29109	38.8722	1.53712	58.9435	1.42803
-3.70664	13.6555	14.1328		3817.33	0.99779	0.99998								1553.65	2196.78						2918.58	0.99884	0.98812		41.6604	0.73391	56.4138	1.29922	38.9756	1.53836	59.1002	1.41117
-3.70634	13.6096	14.7897		3816.85	0.99751	0.99974								1552.15	2241.37						2918.1	0.9988	0.98808		41.771	0.73567	56.5635	1.30736	39.0789	1.5396	59.257	1.39432
-3.70603	13.2584	14.6998		3816.37	0.99739	0.99911								1550.65	2092.67						2917.62	0.99875	0.98802		41.8815	0.73745	56.7131	1.31549	39.1823	1.54083	59.4137	1.37746
-3.70573	13.0692	13.9073		3815.89	0.99738	0.99833								1549.15	1974.02						2917.13	0.99871	0.98798		41.992	0.73926	56.8628	1.32363	39.2857	1.54205	59.5705	1.36061
-3.70542	14.277	13.3161		3815.41	0.99742	0.9977								1547.65	1860.4						2916.65	0.99866	0.98796		42.1025	0.74111	57.0124	1.33176	39.3891	1.54325	59.7273	1.34376
-3.70512	14.5279	13.568		3814.92	0.99748	0.99742								1546.15	1855.06						2916.17	0.99861	0.98795		42.213	0.74298	57.162	1.33989	39.4925	1.54445	59.884	1.3269
-3.70481	14.5748	13.5907		3814.44	0.99754	0.99744								1544.64	1753.16						2915.69	0.99857	0.98795		42.3235	0.74489	57.3117	1.34803	39.5959	1.54564	60.0408	1.31005
-3.70451	14.534	13.8345		3813.96	0.99762	0.99761								1543.14	1727.87						2915.2	0.99857	0.98796		42.434	0.74682	57.4613	1.35616	39.6992	1.54681	60.1976	1.29319
-3.7042	14.4239	13.6837		3813.48	0.99776	0.99782								1541.64	1712.58						2914.72	0.9986	0.98796		42.5445	0.74878	57.611	1.3643	39.8026	1.54798	60.3543	1.27634
-3.7039	14.4097	13.419		3812.99	0.99795	0.99801								1540.14	1685.64						2914.24	0.99862	0.98799		42.655	0.75078	57.7606	1.37243	39.906	1.54913	60.5111	1.25948
-3.70359	14.6312	13.8151		3812.51	0.99814	0.99814								1538.64	1645.4						2913.76	0.99865	0.98803		42.7655	0.7528	57.9102	1.38057	40.0094	1.55028	60.6679	1.24263
-3.70329	14.6386	13.5615		3812.03	0.99825	0.99824								1537.13	1678.37						2913.28	0.99868	0.98808		42.876	0.75485	58.0599	1.3887	40.1128	1.55142	60.8246	1.22577
-3.70298	14.8833	13.802		3811.55	0.99822	0.99834								1535.63	1608.21						2912.79	0.99874	0.98814		42.9865	0.75694	58.2095	1.39684	40.2162	1.54771	60.9814	1.20892
-3.70268	14.87	13.6467		3811.07	0.99805	0.99848								1534.13	1576.33						2912.31	0.9988	0.98822		43.097	0.75905	58.3591	1.40497	40.3196	1.54172	61.1382	1.19206
-3.70237	14.3849	13.0669		3810.58	0.99781	0.99863								1532.62	1607.62						2911.83	0.99884	0.9883		43.2075	0.76119	58.5088	1.41311	40.4229	1.53573	61.2949	1.17521
-3.70207	14.0264	13.7497		3810.1	0.9976	0.99878								1531.12	1524.22						2911.35	0.99887	0.98838		43.318	0.76337	58.6584	1.42124	40.5263	1.52971	61.4517	1.15835
-3.70176	13.4099	14.7661		3809.62	0.99753	0.99893								1529.61	1527.27						2910.87	0.99891	0.98846		43.4285	0.76557	58.8081	1.42938	40.6297	1.52369	61.6084	1.1415
-3.70146	13.6838	14.6297		3809.14	0.99763	0.99908								1528.11	1531.97						2910.38	0.99897	0.98854		43.539	0.7678	58.9577	1.43751	40.7331	1.51765	61.7652	1.12464
-3.70115	13.946	14.6074		3808.65	0.99782	0.99915								1526.6	1485.17						2909.9	0.99903	0.98862		43.6495	0.77006	59.1073	1.44565	40.8365	1.5116	61.922	1.10779
-3.70085	14.0631	14.7147		3808.17	0.99794	0.99907								1525.1	1466.63						2909.42	0.99908	0.98871		43.76	0.77236	59.257	1.45378	40.9399	1.50554	62.0787	1.09128
-3.70054	14.0415	14.843		3807.69	0.99791	0.9989								1523.59	1516.18						2908.94	0.99915	0.98881		43.8705	0.77468	59.4066	1.46192	41.0432	1.49947	62.2355	1.07518
-3.70023	13.4925	14.7018		3807.21	0.99775	0.99879								1522.09	1422.93						2908.45	0.99922	0.98892		43.9811	0.77703	59.5563	1.47005	41.1466	1.49338	62.3923	1.05909
-3.69993	13.1672	14.5092		3806.73	0.99758	0.99885								1520.58	1469.15						2907.97	0.99927	0.98898		44.0916	0.77941	59.7059	1.47819	41.25	1.48728	62.549	1.04299
-3.69962	13.3024	14.2916		3806.24	0.99747	0.99905								1519.08	1468.88						2907.49	0.9993	0.98903		44.2021	0.78182	59.8555	1.48632	41.3534	1.48116	62.7058	1.02689
-3.69932	13.7826	14.3227		3805.76	0.99742	0.99928								1517.57	1430.44						2907.01	0.99933	0.98905		44.3126	0.78426	60.0052	1.49445	41.4568	1.47503	62.8626	1.01079
-3.69901	13.6969	14.3601		3805.28	0.99745	0.99949								1516.06	1408.61						2906.53	0.99937	0.98906		44.4231	0.78673	60.1548	1.50259	41.5602	1.46889	63.0193	0.9947
-3.69871	13.6448	13.9469		3804.8	0.99759	0.99966								1514.55	1419.96						2906.04	0.99941	0.98908		44.5336	0.78924	60.3045	1.51072	41.6635	1.46274	63.1761	0.9786
-3.6984	13.4585	13.9024		3804.32	0.99784	0.99976								1513.05	1472.78						2905.56	0.99946	0.98911		44.6441	0.79177	60.4541	1.51886	41.7669	1.45658	63.3329	0.9625
-3.6981	13.5011	14.4033		3803.83	0.99812	0.99977								1511.54	1422.76						2905.08	0.99949	0.98911		44.7546	0.79433	60.6037	1.52699	41.8703	1.4504	63.4896	0.94641
-3.69779	13.1074	14.6508		3803.35	0.99829	0.99962								1510.03	1362.81						2904.6	0.99951	0.9891		44.8651	0.79692	60.7534	1.53513	41.9737	1.4442	63.6464	0.93031
-3.69749	13.0652	14.9814		3802.87	0.99832	0.99925								1508.52	1435.5						2904.11	0.99953	0.9891		44.9756	0.79954	60.903	1.54326	42.0771	1.438	63.8031	0.91421
-3.69718	13.632	15.3116		3802.39	0.99827	0.99875								1507.02	1415.35						2903.63	0.99955	0.98912		45.0861	0.80219	61.0526	1.5514	42.1805	1.43178	63.9599	0.89811
-3.69688	13.8826	15.5978		3801.9	0.99828	0.9983								1505.51	1393.55						2903.15	0.99956	0.98915		45.1966	0.80487	61.2023	1.55953	42.2838	1.42555	64.1167	0.88202
-3.69657	13.9719	15.4393		3801.42	0.99836	0.99809								1504	1413.17						2902.67	0.99957	0.98916		45.3071	0.80758	61.3519	1.56767	42.3872	1.41931	64.2734	0.86592
-3.69627	13.7249	14.4418		3800.94	0.99848	0.99811								1502.49	1396.35						2902.19	0.99959	0.98916		45.4176	0.81032	61.5016	1.5758	42.4906	1.41305	64.4302	0.84982
-3.69596	13.4908	13.7708		3800.46	0.99864	0.99828								1500.98	1346.41						2901.7	0.9996	0.98916		45.5281	0.81309	61.6512	1.58394	42.594	1.40678	64.587	0.83372
-3.69566	13.7481	13.8554		3799.98	0.99878	0.99854								1499.47	1410.74						2901.22	0.99956	0.98913		45.6386	0.81589	61.8008	1.59207	42.6974	1.4005	64.7437	0.81763
-3.69535	14.0884	14.4736		3799.49	0.9988	0.99883								1497.96	1332.67						2900.74	0.99948	0.98909		45.7491	0.81872	61.9505	1.60021	42.8008	1.39421	64.9005	0.80153
-3.69505	14.4744	14.123		3799.01	0.99863	0.99907								1496.45	1358.91						2900.26	0.9994	0.98906		45.8596	0.82157	62.1001	1.60117	42.9041	1.3879	65.0573	0.78543
-3.69474	14.516	13.7176		3798.53	0.99828	0.99921								1494.94	1406.65						2899.78	0.99935	0.98908		45.9701	0.82446	62.2498	1.59782	43.0075	1.38158	65.214	0.76933
-3.69444	14.9055	14.0171		3798.05	0.99783	0.99927								1493.43	1336.9						2899.29	0.99933	0.98912		46.0807	0.82738	62.3994	1.59448	43.1109	1.37524	65.3708	0.75324
-3.69413	15.1669	14.6031		3797.56	0.99738	0.99927								1491.92	1300.26						2898.81	0.99932	0.98917		46.1912	0.83033	62.549	1.59113	43.2143	1.36889	65.5276	0.73714
-3.69383	15.292	14.4714		3797.08	0.99704	0.99925								1490.4	1349.64						2898.33	0.9993	0.98919		46.3017	0.83331	62.6987	1.58779	43.3177	1.36254	65.6843	0.72104
-3.69352	14.765	14.2762		3796.6	0.99688	0.99921								1488.89	1329.55						2897.85	0.99926	0.98917		46.4122	0.83632	62.8483	1.58445	43.4211	1.35616	65.8411	0.70495
-3.69322	14.4666	14.1916		3796.12	0.99693	0.99919								1487.38	1312.78						2897.36	0.99923	0.98915		46.5227	0.83936	62.998	1.5811	43.5244	1.34978	65.9979	0.68885
-3.69291	14.471	14.8222		3795.64	0.99715	0.99919								1485.87	1352.21						2896.88	0.99923	0.98915		46.6332	0.84242	63.1476	1.57776	43.6278	1.34338	66.1546	0.67275
-3.69261	14.7158	14.9863		3795.15	0.99749	0.99923								1484.36	1270.97						2896.4	0.99925	0.98915		46.7437	0.84552	63.2972	1.57441	43.7312	1.33697	66.3114	0.65665
-3.6923	14.584	14.3718		3794.67	0.99792	0.99923								1482.84	1272.39						2895.92	0.99928	0.98916		46.8542	0.84865	63.4469	1.57107	43.8346	1.33054	66.4681	0.64056
-3.692	13.7862	14.2345		3794.19	0.99835	0.99916								1481.33	1310.16						2895.44	0.99931	0.98918		46.9647	0.85181	63.5965	1.56772	43.938	1.3241	66.6249	0.62446
-3.69169	13.9793	14.2027		3793.71	0.99869	0.99898								1479.82	1359.48						2894.95	0.99932	0.98917		47.0752	0.85499	63.7461	1.56438	44.0414	1.31765	66.7817	0.60836
-3.69139	14.369	14.7354		3793.23	0.99886	0.99875								1478.3	1309.68						2894.47	0.99934	0.98916		47.1857	0.85821	63.8958	1.56104	44.1447	1.31119	66.9384	0.59226
-3.69108	14.4886	14.9718		3792.74	0.99883	0.99852								1476.79	1317.69						2893.99	0.99936	0.98914		47.2962	0.86146	64.0454	1.55769	44.2481	1.30472	67.0952	0.57617
-3.69078	14.9402	14.9346		3792.26	0.99864	0.9984								1475.27	1324.06						2893.51	0.99938	0.98913		47.4067	0.86474	64.1951	1.55435	44.3515	1.29823	67.252	0.56007
-3.69047	15.5992	14.3916		3791.78	0.99839	0.99844								1473.76	1325.46						2893.02	0.99939	0.98913		47.5172	0.86302	64.3447	1.551	44.4549	1.29172	67.4087	0.54397
-3.69017	15.0758	13.6132		3791.3	0.99817	0.99864								1472.24	1376.38						2892.54	0.99938	0.98913		47.6277	0.85899	64.4943	1.54766	44.5583	1.28521	67.5655	0.52788
-3.68986	14.3336	13.8849		3790.81	0.99803	0.99891								1470.73	1295.28						2892.06	0.99936	0.98914		47.7382	0.85497	64.644	1.54431	44.6617	1.27868	67.7223	0.51178
-3.68956	14.5302	14.1022		3790.33	0.99795	0.99912								1469.21	1351.13						2891.58	0.99936	0.98915		47.8487	0.85094	64.7936	1.54097	44.765	1.27214	67.879	0.49568
-3.68925	14.3691	13.9637		3789.85	0.99787	0.99919								1467.7	1314.59						2891.1	0.99939	0.98916		47.9592	0.84691	64.9433	1.53763	44.8684	1.26559	68.0358	0.47958
-3.68895	15.1275	13.8403		3789.37	0.99777	0.99913								1466.18	1304.46						2890.61	0.99942	0.98919		48.0697	0.84288	65.0929	1.53428	44.9718	1.25902	68.1926	0.46349
-3.68864	15.3972	13.8726		3788.89	0.99766	0.99901								1464.67	1338.84						2890.13	0.99944	0.98924		48.1803	0.83885	65.2425	1.53094	45.0752	1.25244	68.3493	0.44739
-3.68834	14.7045	14.105		3788.4	0.9976	0.99894								1463.15	1312.22						2889.65	0.99943	0.98929		48.2908	0.83481	65.3922	1.52759	45.1786	1.24585	68.5061	0.43129
-3.68803	14.1664	14.8361		3787.92	0.99763	0.99895								1461.63	1391.1						2889.17	0.99943	0.98934		48.4013	0.83078	65.5418	1.52425	45.282	1.23924	68.6628	0.41519
-3.68773	14.4093	15.0923		3787.44	0.99774	0.99901								1460.12	1326.57						2888.69	0.99944	0.98938		48.5118	0.82674	65.6914	1.5209	45.3853	1.23262	68.8196	0.3991
-3.68742	14.4886	14.3843		3786.96	0.99791	0.99904								1458.6	1332.92						2888.2	0.99946	0.9894		48.6223	0.8227	65.8411	1.51756	45.4887	1.22599	68.9764	0.383
-3.68712	13.8425	14.4644		3786.47	0.9981	0.99901								1457.08	1265.13						2887.72	0.99948	0.98943		48.7328	0.81865	65.9907	1.51422	45.5921	1.21935	69.1331	0.3669
-3.68681	14.2137	14.5529		3785.99	0.99826	0.99889								1455.56	1320.9						2887.24	0.99949	0.98946		48.8433	0.81461	66.1404	1.51087	45.6955	1.21269	69.2899	0.3508
-3.68651	14.5311	14.8879		3785.51	0.9984	0.99868								1454.04	1286.08						2886.76	0.99949	0.98947		48.9538	0.81056	66.29	1.50753	45.7989	1.20602	69.4467	0.35988
-3.6862	13.9953	15.0048		3785.03	0.99853	0.99841								1452.53	1382.98						2886.27	0.9995	0.98949		49.0643	0.80651	66.4396	1.50418	45.9023	1.19934	69.6034	0.37095
-3.6859	13.941	15.4541		3784.55	0.99867	0.99816								1451.01	1371.2						2885.79	0.99954	0.98953		49.1748	0.80246	66.5893	1.50084	46.0056	1.19264	69.7602	0.38203
-3.68559	14.3908	15.695		3784.06	0.99878	0.99801								1449.49	1341.32						2885.31	0.99958	0.98958		49.2853	0.79841	66.7389	1.49749	46.109	1.18593	69.917	0.39311
-3.68529	14.7866	15.4667		3783.58	0.99882	0.99797								1447.97	1313.1						2884.83	0.99959	0.98963		49.3958	0.79435	66.8886	1.49415	46.2124	1.17921	70.0737	0.40419
-3.68498	14.484	14.4728		3783.1	0.99876	0.99796								1446.45	1342.48						2884.35	0.99958	0.98965		49.5063	0.79029	67.0382	1.49081	46.3158	1.17248	70.2305	0.41527
-3.68468	14.3408	13.8591		3782.62	0.99861	0.9979								1444.93	1343.87						2883.86	0.99953	0.98964		49.6168	0.78623	67.1878	1.48746	46.4192	1.16573	70.3873	0.42635
-3.68437	13.626	14.0252		3782.14	0.99841	0.99778								1443.41	1312.38						2883.38	0.99949	0.98961		49.7273	0.78217	67.3375	1.48412	46.5226	1.15897	70.544	0.43743
-3.68406	12.9937	14.419		3781.65	0.99822	0.99766								1441.89	1396						2882.9	0.99946	0.98957		49.8378	0.77811	67.4871	1.48077	46.6259	1.1522	70.7008	0.44851
-3.68376	12.9892	14.7701		3781.17	0.99813	0.99757								1440.37	1361.22						2882.42	0.99945	0.98954		49.9483	0.77404	67.6368	1.47743	46.7293	1.14541	70.8576	0.45958
-3.68345	12.8497	14.468		3780.69	0.99817	0.99756								1438.85	1342.89						2881.94	0.99946	0.98953		50.0588	0.76997	67.7864	1.47408	46.8327	1.13861	71.0143	0.47066
-3.68315	12.7347	13.6846		3780.21	0.99825	0.9976								1437.33	1391.94						2881.45	0.99946	0.98953		50.1693	0.7659	67.936	1.47074	46.9361	1.1318	71.1711	0.48174
-3.68284	13.13	13.5943		3779.72	0.99821	0.99763								1435.8	1378.54						2880.97	0.99945	0.98951		50.2798	0.76183	68.0857	1.4674	47.0395	1.12497	71.3278	0.49282
-3.68254	13.4705	13.686		3779.24	0.99798	0.99758								1434.28	1379.93						2880.49	0.99946	0.98949		50.3904	0.75775	68.2353	1.46405	47.1429	1.11814	71.4846	0.5039
-3.68223	13.2668	13.0538		3778.76	0.99771	0.99747								1432.76	1386.24						2880.01	0.99947	0.98947		50.5009	0.75368	68.3849	1.46071	47.2462	1.11128	71.6414	0.51498
-3.68193	13.5247	13.0692		3778.28	0.99757	0.99745								1431.24	1363						2879.52	0.99948	0.98946		50.6114	0.7496	68.5346	1.45736	47.3496	1.10442	71.7981	0.52606
-3.68162	13.9159	13.2297		3777.8	0.99763	0.99761								1429.72	1448.12						2879.04	0.99951	0.98947		50.7219	0.74552	68.6842	1.45402	47.453	1.09777	71.9549	0.53714
-3.68132	14.2798	13.0844		3777.31	0.99785	0.99797								1428.19	1405.18						2878.56	0.99954	0.9895		50.8324	0.74143	68.8339	1.45067	47.5564	1.09386	72.1117	0.54821
-3.68101	14.1443	12.7704		3776.83	0.99808	0.99841								1426.67	1375.38						2878.08	0.99957	0.98951		50.9429	0.73735	68.9835	1.44733	47.6598	1.08995	72.2684	0.55929
-3.68071	13.5564	12.7008		3776.35	0.99823	0.99879								1425.15	1465.38						2877.6	0.99959	0.98949		51.0534	0.73326	69.1331	1.44399	47.7632	1.08604	72.4252	0.57037
-3.6804	13.5151	12.1839		3775.87	0.99824	0.99899								1423.62	1424.09						2877.11	0.99959	0.98945		51.1639	0.72917	69.2828	1.44064	47.8665	1.08214	72.582	0.58145
-3.6801	13.3197	12.7211		3775.38	0.99817	0.99895								1422.1	1492.72						2876.63	0.99958	0.98942		51.2744	0.72508	69.4324	1.42559	47.9699	1.07824	72.7387	0.59253
-3.67979	13.8635	13.6932		3774.9	0.99811	0.99872								1420.57	1454.73						2876.15	0.99958	0.98941		51.3849	0.72099	69.5821	1.40887	48.0733	1.07434	72.8955	0.60361
-3.67949	14.2775	13.642		3774.42	0.99809	0.99841								1419.05	1452.82						2875.67	0.99959	0.98941		51.4954	0.71689	69.7317	1.39215	48.1767	1.07045	73.0523	0.61469
-3.67918	14.2429	13.4482		3773.94	0.99812	0.99814								1417.52	1467.31						2875.18	0.99961	0.98941		51.6059	0.71279	69.8813	1.37543	48.2801	1.06656	73.209	0.62577
-3.67888	14.0859	13.0992		3773.46	0.99812	0.998								1416	1485.07						2874.7	0.99962	0.98941		51.7164	0.7087	70.031	1.35871	48.3835	1.06267	73.3658	0.63684
-3.67857	14.2552	13.1295		3772.97	0.99802	0.99798								1414.47	1458.57						2874.22	0.9996	0.9894		51.8269	0.70459	70.1806	1.34198	48.4868	1.05879	73.5225	0.64792
-3.67827	13.9471	13.2973		3772.49	0.99781	0.99803								1412.95	1477.97						2873.74	0.99959	0.9894		51.9374	0.70049	70.3303	1.32526	48.5902	1.05491	73.6793	0.659
-3.67796	13.6644	12.9993		3772.01	0.99757	0.99805								1411.42	1536.67						2873.26	0.99957	0.9894		52.0479	0.69638	70.4799	1.30854	48.6936	1.05103	73.8361	0.67008
-3.67766	13.8632	13.8267		3771.53	0.99742	0.99797								1409.9	1574.06						2872.77	0.99955	0.98939		52.1584	0.69228	70.6295	1.29182	48.797	1.04716	73.9928	0.68116
-3.67735	13.9423	14.5091		3771.05	0.99746	0.99779								1408.37	1570.49						2872.29	0.99955	0.98938		52.2689	0.68817	70.7792	1.2751	48.9004	1.04329	74.1496	0.69224
-3.67705	14.2208	14.1073		3770.56	0.99773	0.99756								1406.84	1565.29						2871.81	0.99955	0.98935		52.3794	0.68405	70.9288	1.25838	49.0038	1.03943	74.3064	0.70332
-3.67674	14.3647	13.9937		3770.08	0.99819	0.99738								1405.31	1560.09						2871.33	0.99955	0.98932		52.49	0.67994	71.0784	1.24166	49.1071	1.03556	74.4631	0.7144
-3.67644	14.2907	14.2008		3769.6	0.99869	0.99726								1403.79	1623.64						2870.85	0.99955	0.9893		52.6005	0.67582	71.2281	1.22493	49.2105	1.03171	74.6199	0.72547
-3.67613	14.6241	14.4938		3769.12	0.99901	0.99718								1402.26	1651.16						2870.36	0.99956	0.9893		52.711	0.6717	71.3777	1.20821	49.3139	1.02785	74.7767	0.73655
-3.67583	13.9413	14.4205		3768.63	0.99905	0.99704								1400.73	1551.05						2869.88	0.99956	0.98932		52.8215	0.66758	71.5274	1.19149	49.4173	1.024	74.9334	0.74763
-3.67552	13.7	14.5127		3768.15	0.99879	0.99675								1399.2	1603.11						2869.4	0.99956	0.98933		52.932	0.66346	71.677	1.17477	49.5207	1.02015	75.0902	0.75871
-3.67522	13.8663	14.2973		3767.67	0.99832	0.99633								1397.67	1617.54						2868.92	0.99955	0.98934		53.0425	0.65934	71.8266	1.15805	49.6241	1.01631	75.247	0.76979
-3.67491	13.9426	14.6176		3767.19	0.99776	0.99592								1396.15	1633.59						2868.43	0.99956	0.98936		53.153	0.65521	71.9763	1.14133	49.7274	1.01247	75.4037	0.78087
-3.67461	14.556	14.7798		3766.71	0.99728	0.99561								1394.62	1675.8						2867.95	0.9996	0.98939		53.2635	0.65108	72.1259	1.12461	49.8308	1.00863	75.5605	0.79195
-3.6743	14.3638	14.8943		3766.22	0.99704	0.99545								1393.09	1700.01						2867.47	0.99964	0.98944		53.374	0.64695	72.2756	1.10789	49.9342	1.0048	75.7173	0.80303
-3.674	13.7604	14.9592		3765.74	0.99707	0.9954								1391.56	1667.01						2866.99	0.99967	0.98948		53.4845	0.64282	72.4252	1.09116	50.0376	1.00097	75.874	0.8141
-3.67369	13.4772	14.3214		3765.26	0.99718	0.99551								1390.03	1705.92						2866.51	0.99969	0.98948		53.595	0.63868	72.5748	1.07444	50.141	0.99714	76.0308	0.82518
-3.67339	13.6206	14.244		3764.78	0.99719	0.99579								1388.5	1738.28						2866.02	0.99968	0.98946		53.7055	0.63454	72.7245	1.05772	50.2444	0.99332	76.1875	0.83626
-3.67308	13.4959	14.7705		3764.3	0.99711	0.99619								1386.97	1737.96						2865.54	0.99964	0.98941		53.816	0.63041	72.8741	1.041	50.3477	0.9895	76.3443	0.84734
-3.67278	13.897	15.2455		3763.81	0.99707	0.99663								1385.44	1739.27						2865.06	0.9996	0.98935		53.9265	0.62626	73.0238	1.02428	50.4511	0.98568	76.5011	0.85842
-3.67247	13.847	15.3793		3763.33	0.99716	0.99701								1383.91	1745.48						2864.58	0.99958	0.98932		54.037	0.62212	73.1734	1.00756	50.5545	0.98187	76.6578	0.86222
-3.67217	14.5858	15.8192		3762.85	0.99737	0.99723								1382.37	1821.89						2864.09	0.99958	0.98931		54.1475	0.61798	73.323	0.99084	50.6579	0.97806	76.8146	0.85474
-3.67186	14.8985	15.7504		3762.37	0.99761	0.9972								1380.84	1839.5						2863.61	0.99956	0.98931		54.258	0.61383	73.4727	0.97411	50.7613	0.97426	76.9714	0.84726
-3.67156	14.31	14.642		3761.88	0.99778	0.99698								1379.31	1765.73						2863.13	0.99952	0.98929		54.3685	0.60968	73.6223	0.95739	50.8647	0.97046	77.1281	0.83978
-3.67125	13.6607	14.0832		3761.4	0.99777	0.99671								1377.78	1820.88						2862.65	0.99948	0.98927		54.479	0.60553	73.7719	0.94067	50.968	0.96666	77.2849	0.8323
-3.67095	13.6082	14.2855		3760.92	0.99759	0.99653								1376.25	1838.49						2862.17	0.99946	0.98925		54.5896	0.60137	73.9216	0.92395	51.0714	0.96286	77.4417	0.82482
-3.67064	13.7308	14.7416		3760.44	0.99729	0.9965								1374.71	1867.51						2861.68	0.99944	0.98922		54.7001	0.59722	74.0712	0.90723	51.1748	0.95907	77.5984	0.81734
-3.67034	13.7521	14.4494		3759.96	0.99704	0.99661								1373.18	1821.5						2861.2	0.99943	0.98918		54.8106	0.59226	74.2209	0.89051	51.2782	0.95529	77.7552	0.80986
-3.67003	13.6959	13.8901		3759.47	0.99696	0.99684								1371.65	1788.56						2860.72	0.9994	0.98913		54.9211	0.58683	74.3705	0.87379	51.3816	0.9515	77.912	0.80238
-3.66973	14.143	14.1304		3758.99	0.99706	0.99716								1370.11	1881.14						2860.24	0.99936	0.98909		55.0316	0.58136	74.5201	0.85706	51.485	0.94772	78.0687	0.7949
-3.66942	14.3952	15.3954		3758.51	0.99725	0.99747								1368.58	1877.54						2859.76	0.99933	0.98905		55.1421	0.57587	74.6698	0.84034	51.5883	0.94394	78.2255	0.78742
-3.66912	14.1182	15.6194		3758.03	0.99747	0.99769								1367.04	1825.05						2859.27	0.99932	0.98903		55.2526	0.57035	74.8194	0.82362	51.6917	0.94017	78.3822	0.77994
-3.66881	13.8674	15.3141		3757.54	0.99764	0.99776								1365.51	1950.16						2858.79	0.99932	0.98902		55.3631	0.56479	74.9691	0.8069	51.7951	0.9364	78.539	0.77246
-3.66851	14.0471	15.2281		3757.06	0.99771	0.99766								1363.98	1922.11						2858.31	0.99929	0.98899		55.4736	0.55921	75.1187	0.79018	51.8985	0.93264	78.6958	0.76498
-3.6682	14.4569	15.4773		3756.58	0.99769	0.99742								1362.44	1861.49						2857.83	0.99928	0.98896		55.5841	0.5536	75.2683	0.77346	52.0019	0.92887	78.8525	0.75749
-3.66789	14.1437	15.4798		3756.1	0.99764	0.99716								1360.9	1901.86						2857.34	0.99927	0.98895		55.6946	0.54796	75.418	0.75674	52.1053	0.92511	79.0093	0.75001
-3.66759	14.3163	15.0584		3755.62	0.99761	0.99697								1359.37	1916.16						2856.86	0.99928	0.98895		55.8051	0.5423	75.5676	0.74001	52.2086	0.92136	79.1661	0.74253
-3.66728	14.4618	14.7371		3755.13	0.99763	0.99688								1357.83	1943.47						2856.38	0.99928	0.98897		55.9156	0.5366	75.7173	0.72329	52.312	0.91761	79.3228	0.73505
-3.66698	14.2298	14.7097		3754.65	0.99773	0.99685								1356.3	2032.62						2855.9	0.99929	0.98898		56.0261	0.53087	75.8669	0.70657	52.4154	0.91386	79.4796	0.72757
-3.66667	13.5502	14.6669		3754.17	0.99791	0.99682								1354.76	2020.86						2855.42	0.99927	0.98898		56.1366	0.52512	76.0165	0.68985	52.5188	0.91011	79.6364	0.72009
-3.66637	12.9637	14.7916		3753.69	0.99812	0.9968								1353.22	2020.48						2854.93	0.99924	0.98898		56.2471	0.51933	76.1662	0.67313	52.6222	0.90637	79.7931	0.71261
-3.66606	13.1774	14.3888		3753.21	0.99824	0.99686								1351.69	2007.1						2854.45	0.9992	0.98896		56.3576	0.51352	76.3158	0.65641	52.7256	0.90263	79.9499	0.70513
-3.66576	13.4052	14.2078		3752.72	0.9981	0.99708								1350.15	2039.25						2853.97	0.99915	0.98894		56.4681	0.50767	76.4654	0.63969	52.8289	0.8989	80.1067	0.69765
-3.66545	13.4366	14.2714		3752.24	0.99767	0.99744								1348.61	2032.37						2853.49	0.99911	0.98891		56.5786	0.5018	76.6151	0.62485	52.9323	0.89517	80.2634	0.69017
-3.66515	13.1802	14.1619		3751.76	0.99712	0.99779								1347.07	1994.61						2853	0.99907	0.9889		56.6891	0.4959	76.7647	0.62322	53.0357	0.89144	80.4202	0.68269
-3.66484	13.374	14.5862		3751.28	0.99677	0.99797								1345.54	2003.99						2852.52	0.99904	0.98888		56.7997	0.48997	76.9144	0.6216	53.1391	0.88772	80.577	0.67521
-3.66454	13.4915	14.755		3750.79	0.99675	0.998								1344	1956.5						2852.04	0.99902	0.98887		56.9102	0.48401	77.064	0.61997	53.2425	0.884	80.7337	0.66773
-3.66423	13.0981	14.5896		3750.31	0.99699	0.99797								1342.46	2035.74						2851.56	0.99899	0.98884		57.0207	0.47802	77.2136	0.61834	53.3459	0.88028	80.8905	0.66025
-3.66393	13.3517	13.8196		3749.83	0.99734	0.99796								1340.92	2040.24						2851.08	0.99898	0.98882		57.1312	0.472	77.3633	0.61672	53.4493	0.87657	81.0472	0.65277
-3.66362	13.5809	13.9335		3749.35	0.99765	0.99801								1339.38	1966.78						2850.59	0.99897	0.98881		57.2417	0.46595	77.5129	0.61509	53.5526	0.87286	81.204	0.64529
-3.66332	13.5939	13.9527		3748.87	0.99787	0.99805								1337.84	1956.67						2850.11	0.99897	0.98883		57.3522	0.45987	77.6626	0.61346	53.656	0.86915	81.3608	0.63781
-3.66301	13.9764	13.6436		3748.38	0.998	0.99804								1336.3	1956.31						2849.63	0.99898	0.98886		57.4627	0.45377	77.8122	0.61184	53.7594	0.86545	81.5175	0.63033
-3.66271	14.0507	14.538		3747.9	0.99804	0.99796								1334.76	1980.3						2849.15	0.99901	0.98892		57.5732	0.44763	77.9618	0.61021	53.8628	0.86175	81.6743	0.62285
-3.6624	13.4041	15.5841		3747.42	0.99804	0.99788								1333.22	1976.69						2848.67	0.99904	0.98897		57.6837	0.44147	78.1115	0.60858	53.9662	0.85805	81.8311	0.61536
-3.6621	13.218	15.5255		3746.94	0.99804	0.99785								1331.68	1916.29						2848.18	0.99908	0.98899		57.7942	0.43527	78.2611	0.60695	54.0696	0.85436	81.9878	0.60788
-3.66179	13.363	15.0186		3746.45	0.99809	0.99787								1330.14	1898.09						2847.7	0.99911	0.989		57.9047	0.42905	78.4108	0.60533	54.1729	0.85067	82.1446	0.6004
-3.66149	13.378	15.0844		3745.97	0.99824	0.99786								1328.6	1904.22						2847.22	0.99914	0.98901		58.0152	0.4228	78.5604	0.6037	54.2763	0.84699	82.3014	0.59292
-3.66118	13.1716	15.5447		3745.49	0.99841	0.9977								1327.06	1851.98						2846.74	0.99916	0.98902		58.1257	0.41652	78.71	0.60207	54.3797	0.84331	82.4581	0.58544
-3.66088	12.9932	16.3518		3745.01	0.9984	0.99728								1325.51	1906.76						2846.25	0.9992	0.98906		58.2362	0.4102	78.8597	0.60045	54.4831	0.83963	82.6149	0.57796
-3.66057	13.6407	16.3342		3744.53	0.99807	0.99677								1323.97	1783.21						2845.77	0.99927	0.98911		58.3467	0.40387	79.0093	0.59882	54.5865	0.83596	82.7717	0.57048
-3.66027	13.3373	16.1237		3744.04	0.99754	0.99652								1322.43	1844.47						2845.29	0.99936	0.9892		58.4572	0.3975	79.1589	0.59719	54.6899	0.83229	82.9284	0.563
-3.65996	12.597	15.7421		3743.56	0.99712	0.99668								1320.89	1798.75						2844.81	0.99945	0.98931		58.5677	0.3911	79.3086	0.59557	54.7932	0.83245	83.0852	0.55552
-3.65966	13.0916	14.9783		3743.08	0.99705	0.99709								1319.34	1753.05						2844.33	0.9995	0.98941		58.6782	0.38467	79.4582	0.59394	54.8966	0.83687	83.2419	0.54804
-3.65935	13.5304	14.4515		3742.6	0.99735	0.99752								1317.8	1734.91						2843.84	0.99954	0.9895		58.7887	0.37821	79.6079	0.59231	55	0.84129	83.3987	0.54056
-3.65905	14.1327	13.9		3742.12	0.99789	0.99783								1316.26	1750.78						2843.36	0.99957	0.98958		58.8993	0.37173	79.7575	0.59069	55.1034	0.84572	83.5555	0.53308
-3.65874	14.8537	13.6049		3741.63	0.99839	0.99804								1314.71	1743.98						2842.88	0.9996	0.98962		59.0098	0.36521	79.9071	0.58906	55.2068	0.85016	83.7122	0.5256
-3.65844	15.07	13.5931		3741.15	0.99864	0.99813								1313.17	1699.95						2842.4	0.99962	0.98964		59.1203	0.35867	80.0568	0.58743	55.3102	0.85461	83.869	0.51812
-3.65813	15.063	14.1387		3740.67	0.99853	0.99812								1311.62	1714.2						2841.91	0.99961	0.98965		59.2308	0.3521	80.2064	0.5858	55.4135	0.85906	84.0258	0.50739
-3.65783	14.5005	13.8044		3740.19	0.99813	0.99801								1310.08	1618.4						2841.43	0.99958	0.98962		59.3413	0.34549	80.3561	0.58418	55.5169	0.86352	84.1825	0.49612
-3.65752	14.0767	13.7374		3739.7	0.9976	0.99783								1308.53	1689.3						2840.95	0.99953	0.98959		59.4518	0.33886	80.5057	0.58255	55.6203	0.86798	84.3393	0.48485
-3.65722	13.5975	14.2688		3739.22	0.99707	0.99756								1306.99	1690.6						2840.47	0.99949	0.98956		59.5623	0.3322	80.6553	0.58092	55.7237	0.87245	84.4961	0.47358
-3.65691	13.1342	14.4954		3738.74	0.99667	0.99723								1305.44	1578.68						2839.99	0.99945	0.98954		59.6728	0.32551	80.805	0.5793	55.8271	0.87693	84.6528	0.46232
-3.65661	12.7583	14.2942		3738.26	0.99646	0.99697								1303.9	1547.66						2839.5	0.99943	0.98954		59.7833	0.31879	80.9546	0.57767	55.9305	0.88142	84.8096	0.45105
-3.6563	12.7421	13.7487		3737.78	0.99639	0.99694								1302.35	1570.01						2839.02	0.99942	0.98957		59.8938	0.31204	81.1042	0.57604	56.0338	0.88591	84.9664	0.43978
-3.656	13.0444	14.0178		3737.29	0.99637	0.99715								1300.8	1551.94						2838.54	0.99943	0.98961		60.0043	0.30526	81.2539	0.57442	56.1372	0.89041	85.1231	0.42851
-3.65569	12.7975	14.0131		3736.81	0.99638	0.9975								1299.26	1580.74						2838.06	0.99943	0.98964		60.1148	0.29846	81.4035	0.57279	56.2406	0.89491	85.2799	0.41724
-3.65539	13.0713	13.9542		3736.33	0.99637	0.99777								1297.71	1488.34						2837.58	0.99944	0.98963		60.2253	0.29162	81.5532	0.57116	56.344	0.89943	85.4366	0.40598
-3.65508	13.6637	14.2007		3735.85	0.9963	0.99781								1296.16	1549.46						2837.09	0.99944	0.98959		60.3358	0.28476	81.7028	0.56953	56.4474	0.90395	85.5934	0.39471
-3.65478	13.4785	14.473		3735.36	0.99614	0.9977								1294.62	1523.33						2836.61	0.99944	0.98954		60.4463	0.27786	81.8524	0.56791	56.5508	0.90847	85.7502	0.38344
-3.65447	13.5334	14.9927		3734.88	0.996	0.99766								1293.07	1458.44						2836.13	0.99945	0.9895		60.5568	0.27094	82.0021	0.56628	56.6541	0.913	85.9069	0.37217
-3.65417	13.1363	15.2846		3734.4	0.99604	0.9979								1291.52	1490.47						2835.65	0.99946	0.98947		60.6673	0.26398	82.1517	0.56465	56.7575	0.91754	86.0637	0.3609
-3.65386	13.6703	14.6311		3733.92	0.9963	0.9984								1289.97	1424						2835.16	0.99947	0.98943		60.7778	0.257	82.3014	0.56303	56.8609	0.92209	86.2205	0.34963
-3.65356	14.5277	14.3394		3733.44	0.99665	0.99902								1288.42	1393.06						2834.68	0.99949	0.98939		60.8883	0.24999	82.451	0.5614	56.9643	0.92664	86.3772	0.33837
-3.65325	14.0898	13.997		3732.95	0.99697	0.99959								1286.87	1413.78						2834.2	0.99951	0.98938		60.9988	0.24295	82.6006	0.55977	57.0677	0.9312	86.534	0.3271
-3.65295	13.1921	13.783		3732.47	0.99716	0.99994								1285.32	1368.34						2833.72	0.99953	0.98937		61.1094	0.23588	82.7503	0.55815	57.1711	0.93576	86.6908	0.31583
-3.65264	13.1111	13.8512		3731.99	0.99724	0.99997								1283.77	1416.49						2833.24	0.99951	0.98933		61.2199	0.22878	82.8999	0.55652	57.2744	0.94034	86.8475	0.30456
-3.65234	13.4832	13.7955		3731.51	0.99724	0.9997								1282.22	1377.51						2832.75	0.99949	0.98929		61.3304	0.22165	83.0496	0.55489	57.3778	0.94492	87.0043	0.29329
-3.65203	13.5539	13.5449		3731.03	0.99721	0.99928								1280.67	1309.52						2832.27	0.99948	0.98926		61.4409	0.2145	83.1992	0.55327	57.4812	0.9495	87.1611	0.28203
-3.65172	13.7752	13.6343		3730.54	0.99718	0.99886								1279.12	1318.95						2831.79	0.99949	0.98924		61.5514	0.20731	83.3488	0.55164	57.5846	0.95409	87.3178	0.27076
-3.65142	14.0583	14.4338		3730.06	0.99717	0.99854								1277.57	1317.1						2831.31	0.99948	0.98922		61.6619	0.20009	83.4985	0.55001	57.688	0.95869	87.4746	0.25949
-3.65111	13.8844	14.6225		3729.58	0.99718	0.99833								1276.02	1276.56						2830.82	0.99944	0.98921		61.7724	0.19285	83.6481	0.54838	57.7914	0.9633	87.6314	0.24822
-3.65081	13.4911	14.2562		3729.1	0.99719	0.9982								1274.47	1287.6						2830.34	0.99937	0.98919		61.8829	0.18558	83.7977	0.54676	57.8947	0.96791	87.7881	0.23695
-3.6505	13.4148	13.6595		3728.61	0.99718	0.99811								1272.92	1245.47						2829.86	0.99928	0.98916		61.9934	0.17827	83.9474	0.54666	57.9981	0.97253	87.9449	0.22569
-3.6502	13.8291	13.3798		3728.13	0.99719	0.99803								1271.37	1282.29						2829.38	0.99921	0.98916		62.1039	0.18125	84.097	0.5491	58.1015	0.97716	88.1016	0.21442
-3.64989	14.8711	13.7399		3727.65	0.99727	0.99796								1269.82	1217.63						2828.9	0.99914	0.98919		62.2144	0.19144	84.2467	0.55154	58.2049	0.98179	88.2584	0.20315
-3.64959	15.3073	14.0291		3727.17	0.99741	0.99796								1268.26	1206.13						2828.41	0.9991	0.98925		62.3249	0.20165	84.3963	0.55398	58.3083	0.98643	88.4152	0.19188
-3.64928	15.6053	14.1157		3726.69	0.99752	0.9981								1266.71	1263.87						2827.93	0.9991	0.98933		62.4354	0.21187	84.5459	0.55642	58.4117	0.99108	88.5719	0.18061
-3.64898	15.6719	14.7612		3726.2	0.99751	0.99836								1265.16	1253.98						2827.45	0.99912	0.98941		62.5459	0.22211	84.6956	0.55886	58.515	0.99573	88.7287	0.16934
-3.64867	14.76	14.6768		3725.72	0.99739	0.99865								1263.6	1192.58						2826.97	0.99915	0.98949		62.6564	0.23237	84.8452	0.5613	58.6184	1.00039	88.8855	0.15808
-3.64837	13.3367	14.0994		3725.24	0.9972	0.99895								1262.05	1166.62						2826.49	0.99919	0.98954		62.7669	0.24265	84.9949	0.56374	58.7218	1.00506	89.0422	0.14681
-3.64806	13.2752	14.3275		3724.76	0.997	0.99928								1260.5	1182.49						2826	0.99924	0.98959		62.8774	0.25294	85.1445	0.56618	58.8252	1.00973	89.199	0.13554
-3.64776	13.4725	14.3082		3724.28	0.99678	0.9996								1258.94	1203.18						2825.52	0.99928	0.98962		62.9879	0.26326	85.2941	0.56862	58.9286	1.01441	89.3558	0.12427
-3.64745	13.2788	14.0879		3723.79	0.99653	0.99982								1257.39	1159.54						2825.04	0.9993	0.98965		63.0984	0.27359	85.4438	0.57106	59.032	1.0191	89.5125	0.113
-3.64715	13.7643	14.2558		3723.31	0.99634	0.99983								1255.83	1093.39						2824.56	0.99932	0.98966		63.209	0.28393	85.5934	0.5735	59.1353	1.02379	89.6693	0.10174
-3.64684	14.4636	15.4898		3722.83	0.99634	0.99963								1254.28	1184.83						2824.07	0.99931	0.98963		63.3195	0.2943	85.7431	0.57594	59.2387	1.02849	89.8261	0.09047
-3.64654	14.6198	16.0583		3722.35	0.99663	0.99937								1252.72	1092.99						2823.59	0.99929	0.98956		63.43	0.30468	85.8927	0.57838	59.3421	1.03319	89.9828	0.0792
-3.64623	14.0384	15.4924		3721.86	0.99715	0.99921								1251.17	1092.79						2823.11	0.99926	0.98948		63.5405	0.31508	86.0423	0.58082	59.4455	1.03791	90.1396	0.06793
-3.64593	13.8307	15.0226		3721.38	0.99773	0.99923								1249.61	1074.91						2822.63	0.99923	0.98942		63.651	0.32549	86.192	0.58326	59.5489	1.04263	90.2963	0.05666
-3.64562	14.0863	14.3174		3720.9	0.99818	0.99934								1248.05	1135.75						2822.15	0.9992	0.98935		63.7615	0.33593	86.3416	0.5857	59.6523	1.04735	90.4531	0.0454
-3.64532	14.4328	14.0932		3720.42	0.9984	0.99942								1246.5	1080.93						2821.66	0.99916	0.9893		63.872	0.34638	86.4912	0.58814	59.7556	1.05209	90.6099	0.03413
-3.64501	14.6181	14.3272		3719.94	0.99839	0.99937								1244.94	1050.22						2821.18	0.99913	0.98927		63.9825	0.35685	86.6409	0.59058	59.859	1.05683	90.7666	0.02286
-3.64471	14.8433	14.2678		3719.45	0.99826	0.99914								1243.38	1062.87						2820.7	0.99911	0.98927		64.093	0.36733	86.7905	0.59302	59.9624	1.06157	90.9234	0.01159
-3.6444	14.2172	13.7833		3718.97	0.99812	0.99881								1241.83	1036.99						2820.22	0.99907	0.98926		64.2035	0.37784	86.9402	0.59546	60.0658	1.06633	91.0802	0.00032
-3.6441	13.8327	13.6258		3718.49	0.99805	0.9985								1240.27	1062.48						2819.74	0.99901	0.98923		64.314	0.38836	87.0898	0.5979	60.1692	1.07109	91.2369	0
-3.64379	13.57	13.5664		3718.01	0.99807	0.99831								1238.71	1031.79						2819.25	0.99895	0.98921		64.4245	0.3989	87.2394	0.60035	60.2726	1.07586	91.3937	0.02254
-3.64349	13.6505	13.7586		3717.52	0.99816	0.9983								1237.15	1028.39						2818.77	0.9989	0.9892		64.535	0.40946	87.3891	0.60279	60.3759	1.08063	91.5505	0.04508
-3.64318	14.1132	14.0679		3717.04	0.99829	0.99842								1235.59	992.911						2818.29	0.99884	0.9892		64.6455	0.42003	87.5387	0.60523	60.4793	1.08541	91.7072	0.06761
-3.64288	14.3451	14.452		3716.56	0.99839	0.99856								1234.03	1042.44						2817.81	0.99879	0.98922		64.756	0.43062	87.6884	0.60767	60.5827	1.0902	91.864	0.09015
-3.64257	14.0691	13.8214		3716.08	0.99836	0.99869								1232.48	1005.37						2817.32	0.99877	0.98926		64.8665	0.44123	87.838	0.61011	60.6861	1.09499	92.0208	0.11268
-3.64227	13.6251	13.1557		3715.6	0.99817	0.9988								1230.92	1022.82						2816.84	0.99881	0.98932		64.977	0.45186	87.9876	0.61255	60.7895	1.09979	92.1775	0.13522
-3.64196	13.3719	13.1228		3715.11	0.99783	0.99889								1229.36	948.896						2816.36	0.99887	0.9894		65.0875	0.4625	88.1373	0.61499	60.8929	1.1046	92.3343	0.15776
-3.64166	13.1222	13.5671		3714.63	0.9974	0.99894								1227.8	1020.84						2815.88	0.99895	0.98947		65.198	0.47316	88.2869	0.61743	60.9962	1.10941	92.4911	0.18029
-3.64135	12.4621	14.1122		3714.15	0.99694	0.99894								1226.24	959.76						2815.4	0.99902	0.98954		65.3086	0.48384	88.4366	0.61987	61.0996	1.11423	92.6478	0.20283
-3.64105	12.742	14.5534		3713.67	0.99646	0.99891								1224.68	972.397						2814.91	0.99908	0.9896		65.4191	0.49453	88.5862	0.62231	61.203	1.11906	92.8046	0.22536
-3.64074	13.3644	15.3406		3713.19	0.99601	0.99883								1223.11	969.013						2814.43	0.99912	0.98964		65.5296	0.50525	88.7358	0.62475	61.3064	1.12389	92.9613	0.2479
-3.64044	13.5951	14.8334		3712.7	0.99566	0.99867								1221.55	940.008						2813.95	0.99913	0.98967		65.6401	0.51598	88.8855	0.62719	61.4098	1.12873	93.1181	0.27044
-3.64013	13.7082	14.3504		3712.22	0.99549	0.99845								1219.99	947.839						2813.47	0.99912	0.98965		65.7506	0.52673	89.0351	0.62963	61.5132	1.13358	93.2749	0.29297
-3.63983	14.0184	14.7267		3711.74	0.99555	0.99825								1218.43	946.062						2812.98	0.99906	0.98958		65.8611	0.53749	89.1847	0.63207	61.6165	1.13844	93.4316	0.31551
-3.63952	14.3848	15.0628		3711.26	0.99582	0.99819								1216.87	942.685						2812.5	0.999	0.98948		65.9716	0.54828	89.3344	0.63451	61.7199	1.1433	93.5884	0.33805
-3.63922	13.5878	15.3664		3710.77	0.99631	0.99832								1215.31	939.309						2812.02	0.99896	0.98941		66.0821	0.55908	89.484	0.63695	61.8233	1.14816	93.7452	0.36058
-3.63891	13.4046	15.3244		3710.29	0.99699	0.99859								1213.74	929.535						2811.54	0.99896	0.98939		66.1926	0.5699	89.6337	0.63939	61.9267	1.15304	93.9019	0.38312
-3.63861	13.9475	14.8141		3709.81	0.99774	0.99885								1212.18	934.161						2811.06	0.99898	0.9894		66.3031	0.58073	89.7833	0.64183	62.0301	1.15792	94.0587	0.40565
-3.6383	14.0759	14.1973		3709.33	0.99838	0.99894								1210.62	911.597						2810.57	0.999	0.98942		66.4136	0.59159	89.9329	0.64427	62.1335	1.1618	94.2155	0.42819
-3.638	14.4266	14.1801		3708.85	0.99874	0.99884								1209.05	929.017						2810.09	0.99901	0.98944		66.5241	0.60246	90.0826	0.64671	62.2368	1.16553	94.3722	0.45073
-3.63769	13.9976	14.3322		3708.36	0.99876	0.99865								1207.49	850.508						2809.61	0.99901	0.98943		66.6346	0.61334	90.2322	0.64915	62.3402	1.16925	94.529	0.47326
-3.63739	13.7848	14.791		3707.88	0.99848	0.99847								1205.93	911.089						2809.13	0.99899	0.98938		66.7451	0.62425	90.3819	0.65159	62.4436	1.17297	94.6858	0.4958
-3.63708	13.991	15.1608		3707.4	0.99802	0.99831								1204.36	933.293						2808.65	0.99896	0.98933		66.8556	0.63517	90.5315	0.65403	62.547	1.17669	94.8425	0.51834
-3.63678	13.2776	15.0136		3706.92	0.99755	0.99817								1202.8	913.945						2808.16	0.99895	0.98929		66.9661	0.64611	90.6811	0.65647	62.6504	1.1804	94.9993	0.54087
-3.63647	12.8028	15.0592		3706.43	0.99721	0.99802								1201.23	896.203						2807.68	0.99896	0.98928		67.0766	0.65707	90.8308	0.65892	62.7538	1.18412	95.156	0.56341
-3.63617	12.8986	14.9115		3705.95	0.99702	0.99787															2807.2	0.99899	0.98928		67.1871	0.66805	90.9804	0.66136	62.8571	1.18782	95.3128	0.58594
-3.63586	13.1343	15.2903		3705.47	0.99695	0.99773															2806.72	0.99902	0.98929		67.2976	0.67904	91.1301	0.6638	62.9605	1.19153	95.4696	0.60848
-3.63555	13.2999	15.6598		3704.99	0.9969	0.99766															2806.23	0.99907	0.9893		67.4081	0.69005	91.2797	0.65895	63.0639	1.19523	95.6263	0.63102
-3.63525	13.0289	15.4754		3704.51	0.99684	0.99772															2805.75	0.99915	0.98932		67.5187	0.70108	91.4293	0.64973	63.1673	1.19893	95.7831	0.65355
-3.63494	12.8765	15.5423		3704.02	0.99674	0.99794															2805.27	0.99923	0.98935		67.6292	0.71212	91.579	0.64051	63.2707	1.20263	95.9399	0.67609
-3.63464	12.6715	15.5292		3703.54	0.99658	0.99829															2804.79	0.99931	0.98937		67.7397	0.72319	91.7286	0.63129	63.3741	1.20632	96.0966	0.69863
-3.63433	13.0755	15.7434		3703.06	0.99633	0.99865															2804.31	0.99937	0.98941		67.8502	0.73427	91.8782	0.62207	63.4774	1.21001	96.2534	0.72116
-3.63403	13.2223	15.6396		3702.58	0.99604	0.99891															2803.82	0.99941	0.98944		67.9607	0.74536	92.0279	0.61285	63.5808	1.21369	96.4102	0.7437
-3.63372	13.716	15.6114		3702.1	0.99577	0.99896															2803.34	0.99942	0.98946		68.0712	0.75648	92.1775	0.60363	63.6842	1.21738	96.5669	0.76623
-3.63342	13.3495	14.9173		3701.61	0.9956	0.99881															2802.86	0.99941	0.98945		68.1817	0.76761	92.3272	0.59441	63.7876	1.22106	96.7237	0.78877
-3.63311	12.7813	14.3663		3701.13	0.99555	0.99859															2802.38	0.99938	0.98944		68.2922	0.77876	92.4768	0.58519	63.891	1.22473	96.8805	0.81131
-3.63281	13.0416	14.2561		3700.65	0.99563	0.9984															2801.89	0.99936	0.98944		68.4027	0.78993	92.6264	0.57597	63.9944	1.22841	97.0372	0.83384
-3.6325	13.727	14.5471		3700.17	0.99584	0.99828															2801.41	0.99933	0.98944		68.5132	0.80112	92.7761	0.56676	64.0977	1.23208	97.194	0.85638
-3.6322	13.9849	15.0075		3699.68	0.99613	0.99816															2800.93	0.99933	0.98945		68.6237	0.81232	92.9257	0.55754	64.2011	1.23574	97.3508	0.87892
-3.63189	13.6687	15.4501		3699.2	0.99644	0.998															2800.45	0.99935	0.98947		68.7342	0.82354	93.0754	0.54832	64.3045	1.23941	97.5075	0.90145
-3.63159	13.573	15.5831		3698.72	0.99672	0.9978															2799.97	0.99939	0.9895		68.8447	0.83478	93.225	0.5391	64.4079	1.24307	97.6643	0.92399
-3.63128	13.6204	14.8181		3698.24	0.9969	0.9976															2799.48	0.9994	0.98953		68.9552	0.84603	93.3746	0.52988	64.5113	1.24673	97.821	0.94652
-3.63098	13.6698	14.6376		3697.76	0.99702	0.99742															2799	0.99939	0.98956		69.0657	0.8573	93.5243	0.52066	64.6147	1.25038	97.9778	0.96906
-3.63067	13.8492	15.0729		3697.27	0.9971	0.99732															2798.52	0.99935	0.98958		69.1762	0.86859	93.6739	0.51144	64.718	1.25403	98.1346	0.9916
-3.63037	13.7672	15.7089		3696.79	0.99719	0.99733															2798.04	0.99931	0.98959		69.2867	0.8799	93.8236	0.50222	64.8214	1.25768	98.2913	1.01413
-3.63006	13.4347	15.6138		3696.31	0.99733	0.99744															2797.56	0.99927	0.98959		69.3972	0.88745	93.9732	0.493	64.9248	1.26132	98.4481	1.03667
-3.62976	13.2841	15.9239		3695.83	0.99753	0.99758															2797.07	0.99925	0.98962		69.5077	0.8918	94.1228	0.48378	65.0282	1.26497	98.6049	1.05031
-3.62945	14.0226	16.7605		3695.34	0.99774	0.99773															2796.59	0.99924	0.98964		69.6183	0.89617	94.2725	0.47456	65.1316	1.2686	98.7616	1.06157
-3.62915	14.4667	16.6342		3694.86	0.99791	0.99787															2796.11	0.99922	0.98965		69.7288	0.90056	94.4221	0.46534	65.235	1.27224	98.9184	1.07284
-3.62884	14.3059	15.6376		3694.38	0.99801	0.99802															2795.63	0.99919	0.98962		69.8393	0.90496	94.5717	0.45612	65.3383	1.27587	99.0752	1.08411
-3.62854	14.377	14.2622		3693.9	0.99798	0.99816															2795.14	0.99913	0.98959		69.9498	0.90939	94.7214	0.4469	65.4417	1.2795	99.2319	1.09538
-3.62823	14.868	13.7774		3693.42	0.99774	0.9983															2794.66	0.99909	0.98955		70.0603	0.91383	94.871	0.43768	65.5451	1.28313	99.3887	1.10665
-3.62793	14.6368	14.1148		3692.93	0.99719	0.99844															2794.18	0.99907	0.98952		70.1708	0.91829	95.0207	0.42846	65.6485	1.28675	99.5455	1.11792
-3.62762	14.8219	14.5592		3692.45	0.99633	0.99854															2793.7	0.99906	0.98948		70.2813	0.92277	95.1703	0.41925	65.7519	1.29037	99.7022	1.12918
-3.62732	15.3919	14.2859		3691.97	0.99529	0.99854															2793.22	0.99906	0.98944		70.3918	0.92726	95.3199	0.41003	65.8553	1.29398	99.859	1.14045
-3.62701	14.9945	14.3846		3691.49	0.99431	0.99836															2792.73	0.99905	0.98941		70.5023	0.93177	95.4696	0.40081	65.9586	1.2976	100.016	1.15172
-3.62671	14.4341	14.4158		3691.01	0.99366	0.99804															2792.25	0.99905	0.98938		70.6128	0.9363	95.6192	0.39159	66.062	1.30121	100.173	1.16299
-3.6264	14.443	14.2468		3690.52	0.99347	0.99775															2791.77	0.99903	0.98935		70.7233	0.94085	95.7689	0.38237	66.1654	1.30481	100.329	1.17426
-3.6261	14.4058	13.8728		3690.04	0.99378	0.99764															2791.29	0.99902	0.98932		70.8338	0.94541	95.9185	0.37315	66.2688	1.30842	100.486	1.18552
-3.62579	14.3097	13.7494		3689.56	0.99448	0.99778															2790.8	0.99904	0.98931		70.9443	0.95	96.0681	0.36393	66.3722	1.31202	100.643	1.19679
-3.62549	14.498	14.0556		3689.08	0.99537	0.9981															2790.32	0.99908	0.9893		71.0548	0.9546	96.2178	0.35471	66.4756	1.31562	100.8	1.20806
-3.62518	14.1743	14.1039		3688.59	0.99625	0.99846															2789.84	0.99911	0.98928		71.1653	0.95922	96.3674	0.34549	66.579	1.31921	100.956	1.21933
-3.62488	13.8191	14.4352		3688.11	0.99693	0.99872															2789.36	0.99914	0.98924		71.2758	0.96385	96.517	0.33627	66.6823	1.3228	101.113	1.2306
-3.62457	14.0474	14.0972		3687.63	0.99728	0.9988															2788.88	0.99918	0.98921		71.3863	0.96851	96.6667	0.32705	66.7857	1.32639	101.27	1.24186
-3.62427	14.5758	13.3287		3687.15	0.99734	0.99874															2788.39	0.99922	0.98921		71.4968	0.97318	96.8163	0.31783	66.8891	1.32997	101.427	1.25313
-3.62396	14.8897	13.1085		3686.67	0.99724	0.99861															2787.91	0.99925	0.98923		71.6073	0.97787	96.966	0.30861	66.9925	1.33356	101.583	1.2644
-3.62366	15.217	13.7605		3686.18	0.99714	0.99852															2787.43	0.99927	0.98925		71.7179	0.98258	97.1156	0.29939	67.0959	1.33713	101.74	1.27567
-3.62335	15.4114	14.3002		3685.7	0.99712	0.99853															2786.95	0.9993	0.98927		71.8284	0.9873	97.2652	0.29017	67.1993	1.34071	101.897	1.28694
-3.62305	15.181	14.9089		3685.22	0.99719	0.99863															2786.47	0.99933	0.98931		71.9389	0.99204	97.4149	0.28095	67.3026	1.34428	102.054	1.29821
-3.62274	14.2665	15.2566		3684.74	0.99732	0.99878															2785.98	0.99936	0.98935		72.0494	0.9968	97.5645	0.27174	67.406	1.34785	102.21	1.30947
-3.62244	13.8747	15.5307		3684.26	0.99744	0.99893															2785.5	0.99937	0.98939		72.1599	1.00158	97.7142	0.26252	67.5094	1.35142	102.367	1.32074
-3.62213	13.6532	15.4944		3683.77	0.99752	0.99908															2785.02	0.99937	0.98941		72.2704	1.00638	97.8638	0.2533	67.6128	1.35498	102.524	1.33201
-3.62183	13.8039	15.3196		3683.29	0.99754	0.99925															2784.54	0.99934	0.98941		72.3809	1.01119	98.0134	0.24408	67.7162	1.35854	102.681	1.34328
-3.62152	13.612	15.737		3682.81	0.99751	0.99943															2784.05	0.99931	0.98941		72.4914	1.01602	98.1631	0.23486	67.8196	1.36209	102.838	1.35455
-3.62122	14.0011	15.5703		3682.33	0.99747	0.9996															2783.57	0.99928	0.98941		72.6019	1.02087	98.3127	0.22564	67.9229	1.36565	102.994	1.36581
-3.62091	14.2544	14.76		3681.84	0.99745	0.99968															2783.09	0.99927	0.98942		72.7124	1.02574	98.4624	0.21642	68.0263	1.3692	103.151	1.37708
-3.62061	13.9823	14.2228		3681.36	0.99747	0.99963															2782.61	0.99928	0.98943		72.8229	1.03062	98.612	0.21653	68.1297	1.37274	103.308	1.38835
-3.6203	14.1573	14.8367		3680.88	0.99752	0.99947															2782.13	0.99928	0.98942		72.9334	1.03552	98.7616	0.21798	68.2331	1.37629	103.465	1.39962
-3.62	14.4504	15.1312		3680.4	0.99756	0.99921															2781.64	0.99928	0.98942		73.0439	1.04044	98.9113	0.21942	68.3365	1.37983	103.621	1.41089
-3.61969	14.3787	14.7928		3679.92	0.99752	0.99896															2781.16	0.99928	0.98945		73.1544	1.04538	99.0609	0.22087	68.4399	1.38336	103.778	1.42215
-3.61938	14.3814	14.6543		3679.43	0.99739	0.99886															2780.68	0.99928	0.9895		73.2649	1.05034	99.2105	0.22232	68.5432	1.3869	103.935	1.43342
-3.61908	14.5501	14.4157		3678.95	0.99723	0.99898															2780.2	0.99929	0.98954		73.3754	1.05531	99.3602	0.22376	68.6466	1.39043	104.092	1.44469
-3.61877	15.1042	14.8923		3678.47	0.99712	0.99931															2779.71	0.99931	0.98957		73.4859	1.0603	99.5098	0.22521	68.75	1.39396	104.248	1.45596
-3.61847	15.3905	14.9398		3677.99	0.99719	0.99969															2779.23	0.99936	0.98961		73.5964	1.06531	99.6595	0.22666	68.8534	1.39748	104.405	1.46723
-3.61816	14.9371	14.6841		3677.5	0.99754	0.99994															2778.75	0.99941	0.98964		73.7069	1.07034	99.8091	0.2281	68.9568	1.401	104.562	1.4785
-3.61786	14.0328	13.9299		3677.02	0.99816	0.99996															2778.27	0.99945	0.98965		73.8174	1.07538	99.9587	0.22955	69.0602	1.40452	104.719	1.48976
-3.61755	13.2584	13.1625		3676.54	0.99892	0.99973															2777.79	0.99949	0.98965		73.928	1.08044	100.108	0.23099	69.1635	1.40803	104.875	1.50103
-3.61725	12.4366	13.4562		3676.06	0.99961	0.99926															2777.3	0.99952	0.98964		74.0385	1.08552	100.258	0.23244	69.2669	1.41155	105.032	1.5123
-3.61694	12.5857	13.8543		3675.58	1	0.99869															2776.82	0.99956	0.98964		74.149	1.09062	100.408	0.23389	69.3703	1.41411	105.189	1.52357
-3.61664	13.3798	14.9577		3675.09	0.99997	0.99825															2776.34	0.99957	0.98967		74.2595	1.09573	100.557	0.23533	69.4737	1.41409	105.346	1.53484
-3.61633	13.8525	14.6455		3674.61	0.99956	0.99811															2775.86	0.99958	0.98969		74.37	1.10087	100.707	0.23678	69.5771	1.41407	105.503	1.5461
-3.61603	13.9516	13.9155		3674.13	0.999	0.9982															2775.38	0.99958	0.98971		74.4805	1.10602	100.857	0.23822	69.6805	1.41405	105.659	1.55737
-3.61572	13.2762	14.4321		3673.65	0.99845	0.99839															2774.89	0.99959	0.98972		74.591	1.11118	101.006	0.23967	69.7838	1.41404	105.816	1.56276
-3.61542	13.54	14.3689		3673.17	0.99799	0.99855															2774.41	0.99961	0.9897		74.7015	1.11637	101.156	0.24112	69.8872	1.41403	105.973	1.55102
-3.61511	13.6848	13.9092		3672.68	0.99767	0.99855															2773.93	0.99961	0.98968		74.812	1.12157	101.305	0.24256	69.9906	1.41402	106.13	1.53927
-3.61481	13.7801	13.6705		3672.2	0.99749	0.99832															2773.45	0.9996	0.98965		74.9225	1.12679	101.455	0.24401	70.094	1.41402	106.286	1.52753
-3.6145	14.1762	13.0967		3671.72	0.99739	0.99788															2772.96	0.99957	0.98959		75.033	1.13203	101.605	0.24546	70.1974	1.41402	106.443	1.51579
-3.6142	14.1449	12.7275		3671.24	0.99732	0.99738															2772.48	0.99953	0.98952		75.1435	1.13729	101.754	0.2469	70.3008	1.41402	106.6	1.50405
-3.61389	13.5009	13.3984		3670.75	0.99726	0.99706															2772	0.9995	0.98945		75.254	1.14256	101.904	0.24835	70.4041	1.41403	106.757	1.49231
-3.61359	12.8902	14.1485		3670.27	0.9972	0.99709															2771.52	0.99949	0.9894		75.3645	1.14786	102.054	0.24979	70.5075	1.41404	106.913	1.48057
-3.61328	12.8657	14.3719		3669.79	0.99712	0.99742															2771.04	0.9995	0.98938		75.475	1.15317	102.203	0.25124	70.6109	1.41406	107.07	1.46882
-3.61298	12.9807	14.8577		3669.31	0.99707	0.99785															2770.55	0.99952	0.98938		75.5855	1.15849	102.353	0.25269	70.7143	1.41408	107.227	1.45708
-3.61267	13.0801	14.8446		3668.83	0.99706	0.9982															2770.07	0.99955	0.98941		75.696	1.16384	102.503	0.25413	70.8177	1.4141	107.384	1.44534
-3.61237	13.1249	14.4849		3668.34	0.99711	0.99842															2769.59	0.99958	0.98945		75.8065	1.1692	102.652	0.25558	70.9211	1.41412	107.54	1.4336
-3.61206	14.0621	14.6168		3667.86	0.99719	0.99855															2769.11	0.99958	0.98947		75.917	1.17458	102.802	0.25703	71.0244	1.41415	107.697	1.42186
-3.61176	14.4498	14.4286		3667.38	0.99727	0.99864															2768.62	0.99957	0.98947		76.0276	1.17998	102.952	0.25847	71.1278	1.41418	107.854	1.41012
-3.61145	13.8591	14.3656		3666.9	0.99738	0.99871															2768.14	0.99957	0.98947		76.1381	1.1854	103.101	0.25992	71.2312	1.41422	108.011	1.39838
-3.61115	13.1558	13.9804		3666.41	0.99756	0.99878															2767.66	0.99959	0.98947		76.2486	1.19083	103.251	0.26136	71.3346	1.41425	108.168	1.38663
-3.61084	12.9546	13.9012		3665.93	0.9978	0.99884															2767.18	0.99961	0.98947		76.3591	1.19628	103.4	0.26281	71.438	1.4143	108.324	1.37489
-3.61054	13.375	13.9812		3665.45	0.99807	0.99887															2766.7	0.99961	0.98947		76.4696	1.20175	103.55	0.26426	71.5414	1.41434	108.481	1.36315
-3.61023	13.7567	14.6264		3664.97	0.99827	0.99884															2766.21	0.9996	0.98948		76.5801	1.20724	103.7	0.2657	71.6447	1.41439	108.638	1.35141
-3.60993	13.6202	15.4078		3664.49	0.99836	0.99873															2765.73	0.99957	0.9895		76.6906	1.20804	103.849	0.26715	71.7481	1.41444	108.795	1.33967
-3.60962	14.1279	15.5712		3664	0.99836	0.99859															2765.25	0.99953	0.98954		76.8011	1.20398	103.999	0.26859	71.8515	1.4145	108.951	1.32793
-3.60932	14.6815	15.3458		3663.52	0.99831	0.99852															2764.77	0.99947	0.98957		76.9116	1.1999	104.149	0.27004	71.9549	1.41455	109.108	1.31618
-3.60901	14.2465	14.8647		3663.04	0.99824	0.9986															2764.29	0.99942	0.98958		77.0221	1.1958	104.298	0.27149	72.0583	1.41462	109.265	1.30444
-3.60871	14.6078	13.949		3662.56	0.99813	0.99882															2763.8	0.99938	0.98955		77.1326	1.19169	104.448	0.27293	72.1617	1.41468	109.422	1.2927
-3.6084	14.824	13.546		3662.08	0.99799	0.9991															2763.32	0.99936	0.9895		77.2431	1.18756	104.598	0.27438	72.265	1.41475	109.578	1.28096
-3.6081	14.7778	14.1154		3661.59	0.99784	0.99936															2762.84	0.99934	0.98945		77.3536	1.18342	104.747	0.27583	72.3684	1.41482	109.735	1.26922
-3.60779	14.1354	14.2226		3661.11	0.9977	0.9995															2762.36	0.9993	0.98941		77.4641	1.17926	104.897	0.27727	72.4718	1.4149	109.892	1.25748
-3.60749	13.4905	14.3286		3660.63	0.99763	0.99949															2761.87	0.99926	0.98936		77.5746	1.17508	105.046	0.27872	72.5752	1.41498	110.049	1.24573
-3.60718	13.3381	14.2702		3660.15	0.99765	0.99936															2761.39	0.99923	0.9893		77.6851	1.17088	105.196	0.28016	72.6786	1.41506	110.205	1.23399
-3.60688	13.0517	13.8846		3659.66	0.99774	0.99914															2760.91	0.99921	0.98925		77.7956	1.16667	105.346	0.28161	72.782	1.41515	110.362	1.22225
-3.60657	12.8067	14.2332		3659.18	0.99781	0.99888															2760.43	0.99921	0.98923		77.9061	1.16245	105.495	0.28306	72.8853	1.41524	110.519	1.21051
-3.60627	12.5184	14.5472		3658.7	0.99782	0.99866															2759.95	0.99923	0.98924		78.0166	1.1582	105.645	0.2845	72.9887	1.41533	110.676	1.19877
-3.60596	12.3579	14.047		3658.22	0.99773	0.99853															2759.46	0.99926	0.98929		78.1271	1.15394	105.795	0.28726	73.0921	1.41543	110.832	1.18703
-3.60566	12.605	13.2428		3657.74	0.99756	0.99848															2758.98	0.9993	0.98934		78.2377	1.14966	105.944	0.29919	73.1955	1.41553	110.989	1.17529
-3.60535	13.2339	13.5088		3657.25	0.99737	0.99844															2758.5	0.99932	0.98938		78.3482	1.14537	106.094	0.31112	73.2989	1.41563	111.146	1.16354
-3.60505	13.9703	13.6178		3656.77	0.99724	0.99836															2758.02	0.99935	0.9894		78.4587	1.14106	106.244	0.32305	73.4023	1.41574	111.303	1.1518
-3.60474	14.2824	13.6757		3656.29	0.99728	0.99823															2757.53	0.99937	0.98941		78.5692	1.13673	106.393	0.33498	73.5056	1.41585	111.46	1.14006
-3.60444	14.307	14.0066		3655.81	0.99757	0.99814															2757.05	0.9994	0.98941		78.6797	1.13239	106.543	0.34691	73.609	1.41596	111.616	1.12832
-3.60413	14.7546	13.7506		3655.32	0.99801	0.99816															2756.57	0.99943	0.9894		78.7902	1.12803	106.692	0.35884	73.7124	1.41608	111.773	1.11658
-3.60383	14.7102	13.4606		3654.84	0.99838	0.99829															2756.09	0.99946	0.98939		78.9007	1.12365	106.842	0.37078	73.8158	1.4162	111.93	1.10484
-3.60352	14.9387	13.2606		3654.36	0.99848	0.99847															2755.61	0.99948	0.9894		79.0112	1.11926	106.992	0.38271	73.9192	1.41632	112.087	1.09309
-3.60321	14.5853	13.4543		3653.88	0.99821	0.99869															2755.12	0.99949	0.98942		79.1217	1.11485	107.141	0.39464	74.0226	1.41645	112.243	1.08135
-3.60291	13.8985	13.155		3653.4	0.99769	0.99897															2754.64	0.99951	0.98945		79.2322	1.11042	107.291	0.40657	74.1259	1.41658	112.4	1.06961
-3.6026	13.717	13.1718		3652.91	0.99709	0.99928															2754.16	0.99954	0.98949		79.3427	1.10598	107.441	0.4185	74.2293	1.41671	112.557	1.05787
-3.6023	13.0359	13.3452		3652.43	0.99664	0.99945															2753.68	0.99956	0.98952		79.4532	1.10152	107.59	0.43043	74.3327	1.41685	112.714	1.04613
-3.60199	13.8118	13.6448		3651.95	0.99653	0.99926															2753.2	0.99956	0.98954		79.5637	1.09704	107.74	0.44236	74.4361	1.41699	112.87	1.03439
-3.60169	14.4252	14.1062		3651.47	0.99673	0.99851															2752.71	0.99956	0.98952		79.6742	1.09255	107.89	0.45429	74.5395	1.41713	113.027	1.02264
-3.60138	14.015	13.5218		3650.99	0.99707	0.99721															2752.23	0.99957	0.98948		79.7847	1.08804	108.039	0.46622	74.6429	1.41728	113.184	1.02457
-3.60108	13.1766	13.2012		3650.5	0.99729	0.99565															2751.75	0.9996	0.98944		79.8952	1.08352	108.189	0.47815	74.7462	1.41743	113.341	1.03177
-3.60077	13.1557	13.2448		3650.02	0.99731	0.99433															2751.27	0.99963	0.98942		80.0057	1.07897	108.339	0.49009	74.8496	1.41759	113.497	1.03896
-3.60047	13.9474	14.1054		3649.54	0.99718	0.99365															2750.78	0.99963	0.98941		80.1162	1.07441	108.488	0.50202	74.953	1.41774	113.654	1.04616
-3.60016	14.3795	14.757		3649.06	0.99694	0.9937															2750.3	0.99961	0.9894		80.2267	1.06984	108.638	0.51395	75.0564	1.4179	113.811	1.05335
-3.59986	14.5861	14.3437		3648.57	0.99668	0.99428															2749.82	0.99958	0.9894		80.3373	1.06525	108.787	0.52588	75.1598	1.41807	113.968	1.06055
-3.59955	13.6878	14.1535		3648.09	0.99649	0.99514															2749.34	0.99954	0.98942		80.4478	1.06064	108.937	0.53781	75.2632	1.41824	114.125	1.06775
-3.59925	13.9027	14.32		3647.61	0.99645	0.99607															2748.86	0.99951	0.98948		80.5583	1.05601	109.087	0.54974	75.3665	1.41841	114.281	1.07494
-3.59894	14.2079	14.6463		3647.13	0.99655	0.99694															2748.37	0.9995	0.98955		80.6688	1.05137	109.236	0.56167	75.4699	1.41858	114.438	1.08214
-3.59864	14.061	14.964		3646.65	0.99675	0.99763															2747.89	0.9995	0.98961		80.7793	1.04671	109.386	0.5736	75.5733	1.41876	114.595	1.08934
-3.59833	13.6698	15.5442		3646.16	0.99698	0.99804															2747.41	0.9995	0.98963		80.8898	1.04204	109.536	0.58553	75.6767	1.41894	114.752	1.09653
-3.59803	13.2263	15.7782		3645.68	0.99717	0.99817															2746.93	0.99949	0.98961		81.0003	1.03735	109.685	0.59746	75.7801	1.41913	114.908	1.10373
-3.59772	13.6301	15.4681		3645.2	0.99731	0.99811															2746.45	0.99945	0.98956		81.1108	1.03264	109.835	0.60939	75.8835	1.41932	115.065	1.11093
-3.59742	13.8603	14.3426		3644.72	0.99742	0.998															2745.96	0.99942	0.98951		81.2213	1.02792	109.985	0.62133	75.9868	1.41951	115.222	1.11812
-3.59711	14.675	14.7254		3644.23	0.99753	0.99794															2745.48	0.99941	0.98946		81.3318	1.02317	110.134	0.63326	76.0902	1.4197	115.379	1.12532
-3.59681	15.3464	14.9921		3643.75	0.99764	0.99797															2745	0.99942	0.98939		81.4423	1.01842	110.284	0.64519	76.1936	1.4199	115.535	1.13252
-3.5965	16.1222	15.182		3643.27	0.99772	0.99806															2744.52	0.99943	0.98934		81.5528	1.01364	110.433	0.65712	76.297	1.4201	115.692	1.13971
-3.5962	15.2314	15.2299		3642.79	0.99781	0.99818															2744.03	0.99945	0.98932		81.6633	1.00885	110.583	0.66905	76.4004	1.42031	115.849	1.14691
-3.59589	14.34	15.2284		3642.31	0.99791	0.99828															2743.55	0.99947	0.9893		81.7738	1.00405	110.733	0.68098	76.5038	1.42052	116.006	1.1541
-3.59559	14.0622	15.3749		3641.82	0.99799	0.99835															2743.07	0.99948	0.98929		81.8843	0.99922	110.882	0.69291	76.6071	1.42073	116.162	1.1613
-3.59528	13.3112	15.2623		3641.34	0.99801	0.99839															2742.59	0.99947	0.98928		81.9948	0.99438	111.032	0.70484	76.7105	1.42533	116.319	1.1685
-3.59498	13.4791	15.7539		3640.86	0.99795	0.99844															2742.11	0.99946	0.98928		82.1053	0.98952	111.182	0.71677	76.8139	1.43217	116.476	1.17569
-3.59467	14.2761	15.8492		3640.38	0.99783	0.99852															2741.62	0.99946	0.98928		82.2158	0.98465	111.331	0.7287	76.9173	1.43902	116.633	1.18289
-3.59437	14.5321	15.7447		3639.9	0.9977	0.99863															2741.14	0.99947	0.98927		82.3263	0.97976	111.481	0.74064	77.0207	1.44588	116.79	1.19009
-3.59406	14.1294	14.9689		3639.41	0.99757	0.99874															2740.66	0.99952	0.98927		82.4369	0.97486	111.631	0.75257	77.1241	1.45275	116.946	1.19728
-3.59376	13.7123	14.8397		3638.93	0.99743	0.99882															2740.18	0.99956	0.98928		82.5474	0.96993	111.78	0.7645	77.2274	1.45964	117.103	1.20448
-3.59345	13.6841	15.2392		3638.45	0.99725	0.99882															2739.69	0.99956	0.9893		82.6579	0.96499	111.93	0.77643	77.3308	1.46654	117.26	1.21168
-3.59315	13.4674	14.4997		3637.97	0.99707	0.99873															2739.21	0.99955	0.98935		82.7684	0.96004	112.079	0.78836	77.4342	1.47345	117.417	1.21887
-3.59284	13.32	13.684		3637.48	0.99695	0.99858															2738.73	0.99954	0.98942		82.8789	0.95506	112.229	0.80029	77.5376	1.48037	117.573	1.22607
-3.59254	13.2504	13.9482		3637	0.99698	0.99842															2738.25	0.99954	0.98948		82.9894	0.95007	112.379	0.81222	77.641	1.4873	117.73	1.23327
-3.59223	12.7282	14.1213		3636.52	0.99715	0.99829															2737.77	0.99955	0.98952		83.0999	0.94507	112.528	0.82415	77.7444	1.49425	117.887	1.24046
-3.59193	12.2516	13.7519		3636.04	0.99742	0.99825															2737.28	0.99957	0.98956		83.2104	0.94005	112.678	0.83608	77.8477	1.50121	118.044	1.24766
-3.59162	12.2799	14.4164		3635.56	0.99771	0.99831															2736.8	0.99958	0.98957		83.3209	0.93501	112.828	0.84801	77.9511	1.50818	118.2	1.25486
-3.59132	12.8166	14.721		3635.07	0.99796	0.99847															2736.32	0.9996	0.98956		83.4314	0.92995	112.977	0.85994	78.0545	1.51517	118.357	1.26205
-3.59101	12.9576	14.1705		3634.59	0.99814	0.99868															2735.84	0.99959	0.98951		83.5419	0.92488	113.127	0.86845	78.1579	1.52216	118.514	1.26925
-3.59071	12.6084	13.0991		3634.11	0.99822	0.99884															2735.36	0.99956	0.98946		83.6524	0.91979	113.277	0.87125	78.2613	1.52917	118.671	1.27644
-3.5904	13.0822	13.2755		3633.63	0.99821	0.9989															2734.87	0.99956	0.98943		83.7629	0.91469	113.426	0.87406	78.3647	1.53619	118.827	1.28364
-3.5901	13.6984	13.9819		3633.15	0.99815	0.99882															2734.39	0.99959	0.98944		83.8734	0.90957	113.576	0.87686	78.468	1.54323	118.984	1.29084
-3.58979	14.4701	14.3603		3632.66	0.9981	0.99865															2733.91	0.99962	0.98946		83.9839	0.90995	113.726	0.87966	78.5714	1.55027	119.141	1.29803
-3.58949	14.7536	14.1443		3632.18	0.99809	0.99844															2733.43	0.99961	0.98946		84.0944	0.91725	113.875	0.88246	78.6748	1.55733	119.298	1.30523
-3.58918	14.4586	14.7015		3631.7	0.99808	0.99829															2732.94	0.99958	0.98946		84.2049	0.92455	114.025	0.88526	78.7782	1.5644	119.455	1.31243
-3.58888	13.8642	15.3002		3631.22	0.99794	0.99824															2732.46	0.99954	0.98948		84.3154	0.93186	114.174	0.88807	78.8816	1.57148	119.611	1.31962
-3.58857	13.8923	15.5184		3630.73	0.99753	0.99831															2731.98	0.99949	0.9895		84.4259	0.93916	114.324	0.89087	78.985	1.57858	119.768	1.32682
-3.58827	13.9552	14.4569		3630.25	0.99687	0.9985															2731.5	0.99945	0.98952		84.5364	0.94646	114.474	0.89367	79.0883	1.58569	119.925	1.33402
-3.58796	14.0875	13.4142		3629.77	0.99614	0.99878															2731.02	0.99942	0.98955		84.647	0.95376	114.623	0.89647	79.1917	1.5928	120.082	1.34121
-3.58766	15.4994	13.0266		3629.29	0.99562	0.99907															2730.53	0.99939	0.98957		84.7575	0.96106	114.773	0.89927	79.2951	1.59994	120.238	1.34841
-3.58735	15.5186	13.0421		3628.81	0.99551	0.99926															2730.05	0.99938	0.98958		84.868	0.96836	114.923	0.90208	79.3985	1.60708	120.395	1.35672
-3.58704	14.7029	13.997		3628.32	0.9957	0.99922															2729.57	0.99938	0.98959		84.9785	0.97566	115.072	0.90488	79.5019	1.61424	120.552	1.36989
-3.58674	14.4341	13.9625		3627.84	0.996	0.99894															2729.09	0.9994	0.98962		85.089	0.98295	115.222	0.90768	79.6053	1.62141	120.709	1.38305
-3.58643	13.9517	13.7926		3627.36	0.9963	0.99855															2728.6	0.9994	0.98965		85.1995	0.99025	115.372	0.91048	79.7087	1.62859	120.865	1.39621
-3.58613	13.6085	13.9618		3626.88	0.99664	0.99817															2728.12	0.99941	0.98968		85.31	0.99755	115.521	0.91328	79.812	1.63578	121.022	1.40937
-3.58582	13.2252	14.8423		3626.39	0.99704	0.9979															2727.64	0.99942	0.98969		85.4205	1.00484	115.671	0.91609	79.9154	1.64299	121.179	1.42253
-3.58552	12.8524	15.6151		3625.91	0.99747	0.9978															2727.16	0.99944	0.9897		85.531	1.01214	115.82	0.91889	80.0188	1.6502	121.336	1.4357
-3.58521	12.8932	15.3795		3625.43	0.99784	0.99786															2726.68	0.99945	0.98968		85.6415	1.01943	115.97	0.92169	80.1222	1.65743	121.492	1.44886
-3.58491	13.0397	15.285		3624.95	0.99807	0.99805															2726.19	0.99944	0.98963		85.752	1.02672	116.12	0.92449	80.2256	1.66468	121.649	1.46202
-3.5846	13.5796	14.1049		3624.47	0.99812	0.99831															2725.71	0.99943	0.98958		85.8625	1.03402	116.269	0.92729	80.329	1.67193	121.806	1.47518
-3.5843	13.6413	13.5333		3623.98	0.99801	0.99855															2725.23	0.99941	0.98952		85.973	1.04131	116.419	0.9301	80.4323	1.6792	121.963	1.48834
-3.58399	13.6312	13.7402		3623.5	0.99778	0.99873															2724.75	0.9994	0.98946		86.0835	1.0486	116.569	0.9329	80.5357	1.68648	122.12	1.50151
-3.58369	13.6238	14.0299		3623.02	0.9975	0.99883															2724.27	0.99941	0.98941		86.194	1.05589	116.718	0.9357	80.6391	1.69377	122.276	1.51467
-3.58338	13.6703	13.5407		3622.54	0.99722	0.99884															2723.78	0.99942	0.98938		86.3045	1.06318	116.868	0.9385	80.7425	1.70108	122.433	1.52783
-3.58308	13.5088	13.6491		3622.06	0.99695	0.99876															2723.3	0.99943	0.98936		86.415	1.07047	117.018	0.9413	80.8459	1.70839	122.59	1.54099
-3.58277	13.7794	14.7437		3621.57	0.9967	0.99857															2722.82	0.99941	0.98934		86.5255	1.07776	117.167	0.94411	80.9493	1.71572	122.747	1.55415
-3.58247	13.928	14.8693		3621.09	0.99646	0.99828															2722.34	0.99939	0.98932		86.636	1.08505	117.317	0.94691	81.0526	1.72306	122.903	1.56731
-3.58216	13.972	14.4674		3620.61	0.99627	0.99788															2721.85	0.99935	0.98929		86.7466	1.09234	117.466	0.94971	81.156	1.73042	123.06	1.58048
-3.58186	14.1841	14.4741		3620.13	0.99616	0.99744															2721.37	0.99931	0.98928		86.8571	1.09963	117.616	0.95251	81.2594	1.73778	123.217	1.59364
-3.58155	14.5301	14.3305		3619.64	0.99618	0.99706															2720.89	0.99927	0.98925		86.9676	1.10691	117.766	0.95531	81.3628	1.74516	123.374	1.6068
-3.58125	14.3607	14.3875		3619.16	0.99631	0.99689															2720.41	0.99922	0.98921		87.0781	1.1142	117.915	0.95812	81.4662	1.75255	123.53	1.61996
-3.58094	13.8959	15.0055		3618.68	0.99656	0.99701															2719.93	0.99919	0.98917		87.1886	1.12148	118.065	0.96092	81.5696	1.75995	123.687	1.63312
-3.58064	13.5617	15.445		3618.2	0.99688	0.99738															2719.44	0.99917	0.98914		87.2991	1.12877	118.215	0.96372	81.6729	1.76737	123.844	1.64629
-3.58033	13.4181	15.3295		3617.72	0.99725	0.99783															2718.96	0.99919	0.98916		87.4096	1.13605	118.364	0.96652	81.7763	1.7748	124.001	1.65945
-3.58003	13.3073	14.7853		3617.23	0.99764	0.99819															2718.48	0.99925	0.98924		87.5201	1.14333	118.514	0.96932	81.8797	1.78224	124.157	1.67261
-3.57972	13.2572	13.9211		3616.75	0.99793	0.99843															2718	0.99932	0.98933		87.6306	1.15062	118.664	0.97213	81.9831	1.78969	124.314	1.68577
-3.57942	13.3482	13.3466		3616.27	0.99799	0.99857															2717.51	0.99938	0.9894		87.7411	1.1579	118.813	0.97493	82.0865	1.79715	124.471	1.69893
-3.57911	14.0259	14.0449		3615.79	0.99778	0.99863															2717.03	0.9994	0.98944		87.8516	1.16518	118.963	0.97773	82.1899	1.80463	124.628	1.7121
-3.57881	14.4772	14.2816		3615.3	0.99738	0.99862															2716.55	0.9994	0.98945		87.9621	1.17246	119.113	0.98053	82.2932	1.81212	124.785	1.72526
-3.5785	14.1693	13.6808		3614.82	0.99696	0.99857															2716.07	0.9994	0.98944		88.0726	1.17974	119.262	0.98333	82.3966	1.81962	124.941	1.73842
-3.5782	14.0905	13.0386		3614.34	0.99668	0.99854															2715.59	0.99941	0.98945		88.1831	1.18702	119.412	0.98614	82.5	1.82713	125.098	1.75158
-3.57789	13.8628	13.2185		3613.86	0.99663	0.99857															2715.1	0.99941	0.98945		88.2936	1.1943	119.561	0.98894	82.6034	1.83466	125.255	1.76474
-3.57759	13.354	13.3005		3613.38	0.9968	0.9986															2714.62	0.9994	0.98942		88.4041	1.20158	119.711	0.99174	82.7068	1.8422	125.412	1.77791
-3.57728	13.2277	13.4043		3612.89	0.99712	0.99852															2714.14	0.99938	0.98938		88.5146	1.20885	119.861	0.99454	82.8102	1.84975	125.568	1.79107
-3.57698	13.2606	12.9306		3612.41	0.9975	0.99829															2713.66	0.99937	0.98935		88.6251	1.21613	120.01	0.99734	82.9135	1.85731	125.725	1.80423
-3.57667	13.7253	13.1676		3611.93	0.99783	0.99798															2713.18	0.99935	0.98932		88.7356	1.22341	120.16	1.00014	83.0169	1.86488	125.882	1.81739
-3.57637	13.1316	14.2878		3611.45	0.99801	0.99774															2712.69	0.99932	0.98929		88.8462	1.23068	120.31	1.00295	83.1203	1.87247	126.039	1.83055
-3.57606	11.9231	14.5043		3610.97	0.99799	0.99761															2712.21	0.99929	0.98926		88.9567	1.23796	120.459	1.00055	83.2237	1.88007	126.195	1.84372
-3.57576	12.2771	14.6928		3610.48	0.99778	0.99764															2711.73	0.99925	0.98922		89.0672	1.24523	120.609	0.99504	83.3271	1.88768	126.352	1.85688
-3.57545	12.9236	15.0677		3610	0.99742	0.99784															2711.25	0.9992	0.98917		89.1777	1.2525	120.759	0.98952	83.4305	1.89531	126.509	1.87004
-3.57515	13.2535	15.402		3609.52	0.997	0.99814															2710.76	0.99914	0.98911		89.2882	1.25978	120.908	0.98401	83.5338	1.90295	126.666	1.8832
-3.57484	13.5197	15.2224		3609.04	0.99667	0.99845															2710.28	0.99907	0.98907		89.3987	1.26705	121.058	0.9785	83.6372	1.91059	126.822	1.89636
-3.57454	14.2014	14.8693		3608.55	0.99655	0.99868															2709.8	0.99901	0.98904		89.5092	1.27432	121.207	0.97298	83.7406	1.91826	126.979	1.90952
-3.57423	14.1607	15.1066		3608.07	0.99664	0.99883															2709.32	0.99897	0.98902		89.6197	1.28159	121.357	0.96747	83.844	1.92593	127.136	1.92269
-3.57393	13.5322	15.2355		3607.59	0.99681	0.99889															2708.84	0.99897	0.98903		89.7302	1.28886	121.507	0.96196	83.9474	1.93292	127.293	1.93585
-3.57362	13.7134	14.8054		3607.11	0.99696	0.99887															2708.35	0.999	0.98908		89.8407	1.29613	121.656	0.95644	84.0508	1.9291	127.45	1.94901
-3.57332	13.8554	14.7691		3606.63	0.99714	0.9988															2707.87	0.99905	0.98915		89.9512	1.3034	121.806	0.95093	84.1541	1.92527	127.606	1.96217
-3.57301	13.8522	14.9847		3606.14	0.99741	0.99874															2707.39	0.9991	0.98924		90.0617	1.31067	121.956	0.94542	84.2575	1.92143	127.763	1.959
-3.57271	13.9614	14.6245		3605.66	0.99775	0.99874															2706.91	0.99915	0.98931		90.1722	1.31794	122.105	0.9399	84.3609	1.91756	127.92	1.94716
-3.5724	13.6525	14.1731		3605.18	0.99803	0.99879															2706.42	0.99918	0.98936		90.2827	1.3252	122.255	0.93439	84.4643	1.91369	128.077	1.93533
-3.5721	12.8332	14.3136		3604.7	0.99819	0.9989															2705.94	0.99918	0.98938		90.3932	1.33247	122.405	0.92888	84.5677	1.9098	128.233	1.92349
-3.57179	12.2604	13.5308		3604.21	0.9982	0.99906															2705.46	0.99918	0.98938		90.5037	1.33974	122.554	0.92336	84.6711	1.90589	128.39	1.91166
-3.57149	12.6711	13.034		3603.73	0.99811	0.99919															2704.98	0.99918	0.98937		90.6142	1.347	122.704	0.91785	84.7744	1.90197	128.547	1.89982
-3.57118	13.1523	13.0184		3603.25	0.99802	0.99921															2704.5	0.99921	0.98937		90.7247	1.35426	122.853	0.91233	84.8778	1.89804	128.704	1.88798
-3.57087	13.1245	12.3306		3602.77	0.998	0.99912															2704.01	0.99925	0.98938		90.8352	1.36153	123.003	0.90682	84.9812	1.89409	128.86	1.87615
-3.57057	13.9028	12.5809		3602.29	0.99806	0.99904															2703.53	0.99928	0.98937		90.9457	1.36879	123.153	0.90131	85.0846	1.89013	129.017	1.86431
-3.57026	14.663	13.2861		3601.8	0.99816	0.99906															2703.05	0.99928	0.98933		91.0563	1.37605	123.302	0.89579	85.188	1.88615	129.174	1.85247
-3.56996	14.7074	13.0201		3601.32	0.99823	0.99911															2702.57	0.99926	0.98929		91.1668	1.38332	123.452	0.89028	85.2914	1.88216	129.331	1.84064
-3.56965	14.6583	12.8663		3600.84	0.99821	0.99909															2702.09	0.99926	0.98926		91.2773	1.38904	123.602	0.88477	85.3947	1.87815	129.487	1.8288
-3.56935	14.4628	12.9637		3600.36	0.99811	0.99892															2701.6	0.99926	0.98925		91.3878	1.39241	123.751	0.87925	85.4981	1.87413	129.644	1.81697
-3.56904	14.1767	13.804		3599.88	0.99793	0.99868															2701.12	0.99927	0.98924		91.4983	1.3958	123.901	0.87374	85.6015	1.87009	129.801	1.80513
-3.56874	14.383	15.1381		3599.39	0.9977	0.99849															2700.64	0.99925	0.98923		91.6088	1.3992	124.051	0.86823	85.7049	1.86604	129.958	1.79329
-3.56843	14.7634	15.2756		3598.91	0.99749	0.99844															2700.16	0.99923	0.98921		91.7193	1.40262	124.2	0.86271	85.8083	1.86197	130.115	1.78146
-3.56813	14.8675	14.6426		3598.43	0.99734	0.99855															2699.67	0.9992	0.98921		91.8298	1.40605	124.35	0.8572	85.9117	1.85789	130.271	1.76962
-3.56782	14.4802	14.1084		3597.95	0.99729	0.99877															2699.19	0.99917	0.98921		91.9403	1.4095	124.5	0.85169	86.015	1.8538	130.428	1.75778
-3.56752	13.9179	14.3114		3597.46	0.99731	0.99902															2698.71	0.99914	0.98922		92.0508	1.41296	124.649	0.84617	86.1184	1.84969	130.585	1.74595
-3.56721	14.2491	14.6821		3596.98	0.99737	0.99925															2698.23	0.99913	0.98925		92.1613	1.41644	124.799	0.84066	86.2218	1.84556	130.742	1.73411
-3.56691	14.5363	14.4673		3596.5	0.9974	0.99941															2697.75	0.99915	0.98931		92.2718	1.41993	124.948	0.83515	86.3252	1.84142	130.898	1.72228
-3.5666	14.668	14.5405		3596.02	0.99739	0.99946															2697.26	0.9992	0.98936		92.3823	1.42343	125.098	0.82963	86.4286	1.83727	131.055	1.71044
-3.5663	15.0927	14.7958		3595.54	0.99742	0.99939															2696.78	0.99925	0.98942		92.4928	1.42695	125.248	0.82412	86.532	1.8331	131.212	1.6986
-3.56599	14.7682	15.2565		3595.05	0.99757	0.99924															2696.3	0.99929	0.98948		92.6033	1.43049	125.397	0.8186	86.6353	1.82892	131.369	1.68677
-3.56569	14.3672	14.8137		3594.57	0.99781	0.99906															2695.82	0.99933	0.98954		92.7138	1.43403	125.547	0.81309	86.7387	1.82472	131.525	1.67493
-3.56538	13.7423	14.7728		3594.09	0.99804	0.99882															2695.33	0.99934	0.98959		92.8243	1.4376	125.697	0.80758	86.8421	1.82051	131.682	1.66309
-3.56508	13.1275	14.8359		3593.61	0.99814	0.99853															2694.85	0.99935	0.98962		92.9348	1.44117	125.846	0.80206	86.9455	1.81628	131.839	1.65126
-3.56477	12.912	14.7665		3593.13	0.99806	0.9982															2694.37	0.99937	0.98963		93.0453	1.44476	125.996	0.79655	87.0489	1.81204	131.996	1.63942
-3.56447	13.1346	14.6402		3592.64	0.99788	0.99788															2693.89	0.9994	0.98964		93.1559	1.44837	126.146	0.79104	87.1523	1.80778	132.152	1.62758
-3.56416	13.4034	14.9593		3592.16	0.99775	0.99763															2693.41	0.99943	0.98964		93.2664	1.45199	126.295	0.78552	87.2556	1.80351	132.309	1.61575
-3.56386	13.3728	15.5859		3591.68	0.99775	0.99752															2692.92	0.99944	0.98962		93.3769	1.45563	126.445	0.78001	87.359	1.79922	132.466	1.60391
-3.56355	12.8713	15.6241		3591.2	0.99783	0.99761															2692.44	0.99942	0.98958		93.4874	1.45927	126.594	0.7745	87.4624	1.79492	132.623	1.59208
-3.56325	12.663	15.579		3590.71	0.99783	0.99786															2691.96	0.99939	0.98953		93.5979	1.46294	126.744	0.76898	87.5658	1.79061	132.78	1.58024
-3.56294	12.9888	15.453		3590.23	0.99762	0.99815															2691.48	0.99934	0.98948		93.7084	1.46662	126.894	0.76347	87.6692	1.78628	132.936	1.5684
-3.56264	13.1501	14.8866		3589.75	0.99721	0.99836															2691	0.99932	0.98945		93.8189	1.47031	127.043	0.75796	87.7726	1.78194	133.093	1.55657
-3.56233	13.3672	14.6756		3589.27	0.99666	0.99841															2690.51	0.99932	0.98945		93.9294	1.47402	127.193	0.75244	87.8759	1.77758	133.25	1.54473
-3.56203	14.1795	14.1286		3588.79	0.99607	0.99826															2690.03	0.9993	0.98945		94.0399	1.47774	127.343	0.74693	87.9793	1.7732	133.407	1.53289
-3.56172	15.4127	14.3108		3588.3	0.99555	0.99797															2689.55	0.99926	0.98943		94.1504	1.48147	127.492	0.74141	88.0827	1.76882	133.563	1.52106
-3.56142	16.0982	14.1293		3587.82	0.99527	0.99768															2689.07	0.99921	0.9894		94.2609	1.48523	127.642	0.7359	88.1861	1.76441	133.72	1.50922
-3.56111	15.4514	13.5472		3587.34	0.99531	0.99753															2688.58	0.99917	0.98938		94.3714	1.48899	127.792	0.74565	88.2895	1.76	133.877	1.49739
-3.56081	14.5783	13.7655		3586.86	0.99566	0.99755															2688.1	0.99915	0.98937		94.4819	1.49277	127.941	0.75758	88.3929	1.75557	134.034	1.48555
-3.5605	13.7701	14.1049		3586.37	0.99618	0.9977															2687.62	0.99914	0.98935		94.5924	1.49656	128.091	0.76951	88.4962	1.75112	134.19	1.47371
-3.5602	13.1526	14.3669		3585.89	0.99662	0.99795															2687.14	0.99914	0.98934		94.7029	1.50037	128.24	0.78144	88.5996	1.74666	134.347	1.46188
-3.55989	12.9833	14.7419		3585.41	0.99686	0.99825															2686.66	0.99917	0.98935		94.8134	1.5042	128.39	0.79338	88.703	1.74218	134.504	1.45004
-3.55959	12.3391	14.4151		3584.93	0.99689	0.99854															2686.17	0.99921	0.98938		94.9239	1.50803	128.54	0.80531	88.8064	1.73769	134.661	1.4382
-3.55928	12.4677	13.9229		3584.45	0.99679	0.99876															2685.69	0.99925	0.98941		95.0344	1.51188	128.689	0.81724	88.9098	1.73319	134.817	1.42637
-3.55898	13.1926	13.2994		3583.96	0.99674	0.99892															2685.21	0.9993	0.98944		95.1449	1.51575	128.839	0.82917	89.0132	1.72867	134.974	1.41565
-3.55867	13.4543	13.309		3583.48	0.99683	0.99901															2684.73	0.99934	0.98948		95.2555	1.51963	128.989	0.8411	89.1165	1.72413	135.131	1.41319
-3.55837	13.4737	14.0276		3583	0.99709	0.99904															2684.24	0.99938	0.98952		95.366	1.52353	129.138	0.85303	89.2199	1.71958	135.288	1.41073
-3.55806	13.9097	14.1246		3582.52	0.99746	0.99899															2683.76	0.9994	0.98954		95.4765	1.52744	129.288	0.86496	89.3233	1.71502	135.445	1.40826
-3.55776	14.5143	14.4632		3582.04	0.99787	0.99888															2683.28	0.99942	0.98954		95.587	1.53136	129.438	0.87689	89.4267	1.71044	135.601	1.4058
-3.55745	14.0219	13.7893		3581.55	0.9982	0.99873															2682.8	0.99946	0.98953		95.6975	1.5353	129.587	0.88882	89.5301	1.70585	135.758	1.40334
-3.55715	13.6673	13.8482		3581.07	0.99838	0.99857															2682.32	0.99949	0.98951		95.808	1.53925	129.737	0.90075	89.6335	1.70124	135.915	1.40088
-3.55684	13.6239	14.239		3580.59	0.99839	0.99842															2681.83	0.99948	0.98946		95.9185	1.54322	129.887	0.91269	89.7368	1.69662	136.072	1.39842
-3.55654	14.285	14.3855		3580.11	0.99828	0.99831															2681.35	0.99944	0.9894		96.029	1.5472	130.036	0.92462	89.8402	1.69198	136.228	1.39596
-3.55623	14.4375	14.381		3579.62	0.99814	0.99825															2680.87	0.99937	0.98934		96.1395	1.5512	130.186	0.93655	89.9436	1.68733	136.385	1.39349
-3.55593	14.0873	13.752		3579.14	0.99806	0.99823															2680.39	0.9993	0.98929		96.25	1.55521	130.335	0.94848	90.047	1.68267	136.542	1.39103
-3.55562	14.1742	13.2363		3578.66	0.99808	0.9982															2679.91	0.99925	0.98929		96.3605	1.55923	130.485	0.96041	90.1504	1.67799	136.699	1.38857
-3.55532	13.8779	13.5417		3578.18	0.99821	0.99816															2679.42	0.99922	0.98931		96.471	1.56327	130.635	0.97234	90.2538	1.67329	136.855	1.38611
-3.55501	13.4	13.8632		3577.7	0.99838	0.99815															2678.94	0.99921	0.98932		96.5815	1.56733	130.784	0.98427	90.3571	1.66858	137.012	1.38365
-3.5547	12.7541	13.4667		3577.21	0.9985	0.99824															2678.46	0.9992	0.98931		96.692	1.5714	130.934	0.9962	90.4605	1.66386	137.169	1.38118
-3.5544	12.9851	14.0018		3576.73	0.99853	0.99841															2677.98	0.9992	0.98932		96.8025	1.57548	131.084	1.00813	90.5639	1.65912	137.326	1.37872
-3.55409	13.5319	14.8279		3576.25	0.99844	0.99862															2677.49	0.99923	0.98935		96.913	1.57958	131.233	1.02006	90.6673	1.65436	137.482	1.37626
-3.55379	14.1207	14.8979		3575.77	0.99828	0.9988															2677.01	0.99928	0.98939		97.0235	1.58369	131.383	1.03199	90.7707	1.6496	137.639	1.3738
-3.55348	13.893	14.449		3575.28	0.99817	0.99891															2676.53	0.99934	0.98944		97.134	1.58782	131.533	1.04393	90.8741	1.64481	137.796	1.37134
-3.55318	14.2925	14.4729		3574.8	0.99819	0.99896															2676.05	0.99937	0.98948		97.2445	1.59196	131.682	1.05586	90.9774	1.64001	137.953	1.36887
-3.55287	14.4539	14.1149		3574.32	0.99837	0.99901															2675.57	0.99938	0.98951		97.355	1.59612	131.832	1.06779	91.0808	1.6352	138.11	1.36641
-3.55257	13.4191	13.8553		3573.84	0.99861	0.9991															2675.08	0.99937	0.98952		97.4656	1.60029	131.981	1.07972	91.1842	1.63038	138.266	1.36395
-3.55226	12.8495	13.5976		3573.36	0.99882	0.99922															2674.6	0.99936	0.98952		97.5761	1.60447	132.131	1.09165	91.2876	1.62249	138.423	1.36149
-3.55196	12.8265	14.1765		3572.87	0.99887	0.99931															2674.12	0.99938	0.98952		97.6866	1.60867	132.281	1.10358	91.391	1.61098	138.58	1.35903
-3.55165	12.7344	14.3523		3572.39	0.99871	0.99933															2673.64	0.9994	0.98955		97.7971	1.61288	132.43	1.11551	91.4944	1.59946	138.737	1.35656
-3.55135	12.5199	14.3249		3571.91	0.99834	0.99928															2673.16	0.99941	0.98956		97.9076	1.61711	132.58	1.12744	91.5977	1.58793	138.893	1.3541
-3.55104	12.3468	15.072		3571.43	0.99787	0.99917															2672.67	0.99939	0.98953		98.0181	1.62135	132.73	1.13937	91.7011	1.57639	139.05	1.35164
-3.55074	13.0373	15.1945		3570.95	0.99746	0.99899															2672.19	0.99936	0.98948		98.1286	1.62561	132.879	1.1513	91.8045	1.56483	139.207	1.34918
-3.55043	13.5813	15.4445		3570.46	0.99722	0.99879															2671.71	0.99934	0.98943		98.2391	1.62988	133.029	1.16324	91.9079	1.55327	139.364	1.34672
-3.55013	13.1403	15.6557		3569.98	0.9971	0.99865															2671.23	0.99933	0.9894		98.3496	1.63417	133.179	1.17517	92.0113	1.5417	139.52	1.34425
-3.54982	12.201	15.0262		3569.5	0.99701	0.99864															2670.74	0.99931	0.98934		98.4601	1.63847	133.328	1.1871	92.1147	1.53011	139.677	1.34179
-3.54952	11.6535	14.0209		3569.02	0.99688	0.99877															2670.26	0.99927	0.98928		98.5706	1.63649	133.478	1.19903	92.218	1.51852	139.834	1.33933
-3.54921	12.0348	13.3435		3568.53	0.99669	0.99899															2669.78	0.99921	0.98922		98.6811	1.62267	133.627	1.21096	92.3214	1.50691	139.991	1.33687
[truncated: 64,642 more rows]
